# Supplementary material for: The glycine-rich domain of GRP7 plays a crucial role in binding long RNAs and facilitating phase separation
Source: Sci Rep. 2024 Jul 11;14:16018. doi: 10.1038/s41598-024-66955-5 (PMC11239674; doi:10.1038/s41598-024-66955-5)
Supplement: Supplementary file 2 — Supplementary Tables. [file 41598_2024_66955_MOESM2_ESM.xlsx]

## Sheet: Table S1 Gene-FPKM-BnGRP7-mRNAs
gene_id	BnGRP7_1	BnGRP7_2	BnGRP7_3	GRP7_Input	gene_name	gene_chr	gene_start	gene_end	gene_strand	gene_length	gene_biotype	gene_description	tf_family
GSBRNA2T00112737001	1342.56	1181.62	1379.66	1130.08	BnaC04g30870D	LK031928	254874	256079	+	944	protein_coding	-	-
GSBRNA2T00011400001	280.033	278.08	370.165	162.477	BnaAnng36210D	LK044562	1359	2501	+	875	protein_coding	Ribulose bisphosphate carboxylase small chain F1, chloroplastic [Source:UniProtKB/Swiss-Prot;Acc:P27985]	-
GSBRNA2T00114439001	425.351	360.179	575.879	233.766	BnaA04g08640D	LK031801	1170961	1172256	+	1037	protein_coding	-	-
GSBRNA2T00076200001	517.586	523.676	517.586	506.458	BnaA07g07560D	LK032548	104912	105715	+	804	protein_coding	Chlorophyll a-b binding protein, chloroplastic [Source:UniProtKB/TrEMBL;Acc:A0A078I263]	-
GSBRNA2T00077027001	997.242	919.914	965.517	1073.55	BnaA04g20150D	LK032564	204184	205132	+	949	protein_coding	Chlorophyll a-b binding protein, chloroplastic [Source:UniProtKB/TrEMBL;Acc:A0A078JGR7]	-
GSBRNA2T00058211001	461	443.073	528.265	409.598	BnaC03g59520D	LK032349	116774	117902	-	1129	protein_coding	Chlorophyll a-b binding protein, chloroplastic [Source:UniProtKB/TrEMBL;Acc:A0A078HBX5]	-
GSBRNA2T00132322001	644.505	631.709	511.512	539.278	BnaC03g18980D	LK031818	818999	819799	-	801	protein_coding	-	-
GSBRNA2T00108243001	199.592	199.533	206.006	174.651	BnaC04g34390D	LK031912	1128286	1129895	+	660	protein_coding	-	-
GSBRNA2T00114447001	551.247	535.469	575.613	602.159	BnaA04g08570D	LK031801	1204337	1205604	-	1012	protein_coding	Ribulose bisphosphate carboxylase small chain, chloroplastic [Source:UniProtKB/Swiss-Prot;Acc:P05346]	-
GSBRNA2T00018465001	302.599	277.16	346.364	223.853	BnaA09g01080D	LK032127	464287	465292	-	832	protein_coding	BnaA09g01080D protein [Source:UniProtKB/TrEMBL;Acc:A0A078G9Q8]	-
GSBRNA2T00141425001	749.905	686.441	791.382	524.059	BnaC04g10780D	LK031836	1775244	1776415	+	1172	protein_coding	-	-
GSBRNA2T00018242001	237.619	221.392	256.629	187.626	BnaC09g00220D	LK032126	93432	94665	-	846	protein_coding	BnaC09g00220D protein [Source:UniProtKB/TrEMBL;Acc:A0A078G944]	-
GSBRNA2T00087322001	324.259	331.373	356.407	249.452	BnaCnng15190D	LK032714	145048	146622	+	1102	protein_coding	Chlorophyll a-b binding protein, chloroplastic [Source:UniProtKB/TrEMBL;Acc:A0A078I8Z6]	-
GSBRNA2T00145627001	254.159	257.838	234.781	298.821	BnaA09g22540D	LK031847	1366832	1368110	-	778	protein_coding	-	-
GSBRNA2T00007060001	142.068	130.761	154.918	116.022	BnaA04g27920D	LK033093	42004	43059	+	813	protein_coding	Ribulose bisphosphate carboxylase small chain [Source:UniProtKB/TrEMBL;Acc:A0A078ITU8]	-
GSBRNA2T00131936001	312.176	312.926	303.883	195.86	BnaC06g20160D	LK031817	1074860	1075709	+	652	protein_coding	-	-
GSBRNA2T00105568001	144.777	137.606	147.436	134.623	BnaC07g09400D	LK031903	133882	134685	+	804	protein_coding	-	-
GSBRNA2T00002895001	248.117	237.719	246.561	179.311	BnaC09g30700D	LK032084	359164	360320	+	894	protein_coding	Chlorophyll a-b binding protein, chloroplastic [Source:UniProtKB/TrEMBL;Acc:A0A078FV38]	-
GSBRNA2T00078930001	254.57	251.828	241.777	191.417	BnaA10g07350D	LK032042	25689	26873	-	919	protein_coding	Chlorophyll a-b binding protein, chloroplastic [Source:UniProtKB/TrEMBL;Acc:A0A078FIP9]	-
GSBRNA2T00107175001	230.071	237.958	246.164	204.165	BnaA06g17350D	LK031908	19050	20746	+	1215	protein_coding	Chlorophyll a-b binding protein, chloroplastic [Source:UniProtKB/TrEMBL;Acc:A0A078I8Z6]	-
GSBRNA2T00108591001	581.094	592.301	641.578	442.258	BnaC05g22880D	LK031914	672063	673181	-	1119	protein_coding	-	-
GSBRNA2T00035007001	802.268	811.643	897.775	643.272	BnaA09g26570D	LK032187	448204	449386	+	1183	protein_coding	Chlorophyll a-b binding protein, chloroplastic [Source:UniProtKB/TrEMBL;Acc:A0A078GLT1]	-
GSBRNA2T00117529001	147.15	139.566	142.636	107.625	BnaC02g37040D	LK031948	173200	174389	+	1108	protein_coding	-	-
GSBRNA2T00035712001	1461.87	1500.86	1604.35	1230.71	BnaC09g09060D	LK032194	158129	158644	+	516	protein_coding	Peptidyl-prolyl cis-trans isomerase [Source:UniProtKB/TrEMBL;Acc:A0A078GNF2]	Pro_isomerase
GSBRNA2T00141918001	237.866	224.987	216.152	190.066	BnaA03g15830D	LK031838	547573	548925	+	1353	protein_coding	-	-
GSBRNA2T00054222001	299.46	259.773	337.718	239.365	BnaC05g12070D	LK032312	311799	312986	+	1063	protein_coding	Chlorophyll a-b binding protein, chloroplastic [Source:UniProtKB/TrEMBL;Acc:A0A078H682]	-
GSBRNA2T00093773001	251.895	235.356	243.472	198.574	BnaA02g29010D	LK032857	90695	91860	-	1083	protein_coding	Chlorophyll a-b binding protein, chloroplastic [Source:UniProtKB/TrEMBL;Acc:A0A078IFS9]	-
GSBRNA2T00085157001	287.463	259.384	291.28	253.609	BnaC03g44110D	LK032051	52645	53725	+	987	protein_coding	Chlorophyll a-b binding protein, chloroplastic [Source:UniProtKB/TrEMBL;Acc:A0A078FKS8]	-
GSBRNA2T00133977001	285.727	287.809	350.587	256.093	BnaC08g05450D	LK031822	959123	959630	-	453	protein_coding	-	-
GSBRNA2T00009877001	303.71	278.709	282.674	250.257	BnaA09g02120D	LK032102	582732	583873	-	892	protein_coding	Chlorophyll a-b binding protein, chloroplastic [Source:UniProtKB/TrEMBL;Acc:A0A078G3T1]	-
GSBRNA2T00067337001	226.192	231.843	287.117	185.041	BnaC09g21870D	LK032442	17070	18663	-	962	protein_coding	BnaC09g21870D protein [Source:UniProtKB/TrEMBL;Acc:A0A078HMQ8]	-
GSBRNA2T00083822001	280.134	272.229	355.68	197.418	BnaA09g19870D	LK032664	83151	84846	+	917	protein_coding	BnaA09g19870D protein [Source:UniProtKB/TrEMBL;Acc:A0A078IAV5]	-
GSBRNA2T00019358001	198.672	185.635	230.527	163.867	BnaC08g43200D	LK032134	464907	465839	+	736	protein_coding	BnaC08g43200D protein [Source:UniProtKB/TrEMBL;Acc:A0A078GBE5]	-
GSBRNA2T00064132001	27.0108	25.7571	29.6267	19.5813	BnaA05g33810D	LK032402	98514	102420	+	1528	protein_coding	Carbonic anhydrase [Source:UniProtKB/TrEMBL;Acc:A0A078HIM4]	-
GSBRNA2T00141424001	76.2859	68.4887	87.4119	54.9479	BnaC04g10770D	LK031836	1772992	1774771	-	1139	protein_coding	-	-
GSBRNA2T00122238001	220.155	212.28	243.492	155.893	BnaA09g48920D	LK031968	745976	746896	-	741	protein_coding	-	-
GSBRNA2T00129620001	214.787	207.426	220.712	170.625	BnaA09g34720D	LK031814	2152823	2154589	-	1108	protein_coding	-	-
GSBRNA2T00032693001	1328.73	1139.7	1701.6	522.973	BnaC09g39910D	LK032175	434374	434439	+	66	protein_coding	BnaC09g39910D protein [Source:UniProtKB/TrEMBL;Acc:A0A078GJC8]	-
GSBRNA2T00119567001	347.203	379.295	398.82	251.246	BnaAnng00330D	LK031958	321245	322046	-	647	protein_coding	-	-
GSBRNA2T00044079001	378.382	343.747	453.026	174.187	BnaC07g47800D	LK034639	8800	9156	+	357	protein_coding	BnaA07g04280D protein [Source:UniProtKB/TrEMBL;Acc:A0A078H6B1]	-
GSBRNA2T00104628001	158.314	150.827	189.319	110.841	BnaC08g13230D	LK031899	828292	829476	-	728	protein_coding	-	-
GSBRNA2T00075382001	1085.98	1090.03	1216.12	1077.92	BnaAnng27610D	LK037490	4042	4955	+	646	protein_coding	Non-specific lipid-transfer protein [Source:UniProtKB/TrEMBL;Acc:A0A078JP16]	-
GSBRNA2T00154986001	254.807	228.572	245.318	205.189	BnaA03g37990D	LK031874	1069545	1070639	-	1009	protein_coding	-	-
GSBRNA2T00017024001	599.724	589.264	468.075	379.462	BnaA03g54880D	LK033412	41486	42065	+	500	protein_coding	BnaA03g54880D protein [Source:UniProtKB/TrEMBL;Acc:A0A078J101]	-
GSBRNA2T00080682001	934.034	1010.11	1077.17	610.656	BnaA05g29010D	LK032599	137053	137801	-	646	protein_coding	BnaA05g29010D protein [Source:UniProtKB/TrEMBL;Acc:J7FYS3]	-
GSBRNA2T00070569001	142.396	128.277	150.374	97.3737	BnaA09g13710D	LK032028	268597	270012	+	1218	protein_coding	Chlorophyll a-b binding protein, chloroplastic [Source:UniProtKB/TrEMBL;Acc:A0A078FL44]	-
GSBRNA2T00109662001	140.074	123.903	132.365	117.111	BnaC09g01520D	LK031916	1058074	1059390	-	1082	protein_coding	-	-
GSBRNA2T00128015001	584.792	695.482	414.405	468.124	BnaC08g03340D	LK031810	875307	875873	-	567	protein_coding	-	-
GSBRNA2T00080643001	127.868	109.328	118.35	95.1474	BnaA05g29390D	LK032599	3510	4674	+	1087	protein_coding	Chlorophyll a-b binding protein, chloroplastic [Source:UniProtKB/TrEMBL;Acc:A0A078I3N7]	-
GSBRNA2T00098486001	109.852	100.223	123.376	89.6664	BnaA07g14420D	LK031787	22708	23729	-	763	protein_coding	-	-
GSBRNA2T00087522001	884.94	887.256	881.424	704.335	BnaA09g08780D	LK032718	43173	44083	+	911	protein_coding	Peptidyl-prolyl cis-trans isomerase [Source:UniProtKB/TrEMBL;Acc:A0A078IDN6]	Pro_isomerase
GSBRNA2T00136666001	142.047	138.003	156.011	115.479	BnaC08g38660D	LK031826	568254	569445	-	1046	protein_coding	-	-
GSBRNA2T00095326001	53.4162	45.4323	69.2091	39.2203	BnaA05g09400D	LK032071	638823	639938	+	1116	protein_coding	Chlorophyll a-b binding protein, chloroplastic [Source:UniProtKB/TrEMBL;Acc:A0A078FY12]	-
GSBRNA2T00112745001	165.06	148.877	167.557	155.771	BnaC04g30810D	LK031928	297503	298877	+	1119	protein_coding	Ribulose bisphosphate carboxylase small chain, chloroplastic [Source:UniProtKB/Swiss-Prot;Acc:P05346]	-
GSBRNA2T00073961001	1055.04	1032.56	1373.85	1015.78	BnaA01g05410D	LK032511	106212	107264	-	639	protein_coding	BnaA01g05410D protein [Source:UniProtKB/TrEMBL;Acc:A0A078HX59]	RRM_1
GSBRNA2T00103742001	935.429	1037.15	1183.15	803.574	BnaC06g36880D	LK031797	2829394	2830390	-	854	protein_coding	-	-
GSBRNA2T00068650001	119.985	109.531	132.995	82.524	BnaC02g42890D	LK032458	122205	123150	+	764	protein_coding	BnaC02g42890D protein [Source:UniProtKB/TrEMBL;Acc:A0A078HR87]	-
GSBRNA2T00048562001	201.413	191.973	213.666	120.372	BnaA05g11890D	LK032006	415869	416949	-	789	protein_coding	BnaA05g11890D protein [Source:UniProtKB/TrEMBL;Acc:A0A078FCL5]	-
GSBRNA2T00073573001	192.437	197.497	196.923	130.408	BnaAnng27100D	LK037254	413	1425	+	641	protein_coding	BnaAnng27100D protein [Source:UniProtKB/TrEMBL;Acc:A0A078JPL2]	-
GSBRNA2T00040140001	838.488	782.211	904.885	623.43	BnaC01g35230D	LK032218	122461	123902	+	795	protein_coding	BnaC01g35230D protein [Source:UniProtKB/TrEMBL;Acc:A0A078GUN5]	-
GSBRNA2T00106508001	1209.91	1163.2	1279.78	862.928	BnaC05g27530D	LK031798	2056064	2058237	+	1362	protein_coding	-	-
GSBRNA2T00152824001	806.832	768.944	813.948	828.168	BnaC04g06760D	LK031867	1318315	1319227	+	913	protein_coding	-	-
GSBRNA2T00008518001	129.467	115.461	129.36	107.917	BnaCnng24140D	LK033163	732	1895	+	1087	protein_coding	Chlorophyll a-b binding protein, chloroplastic [Source:UniProtKB/TrEMBL;Acc:A0A078IUI6]	-
GSBRNA2T00004759001	1173.92	1242.82	1520.1	1163.74	BnaCnng21640D	LK033050	40027	42402	+	1360	protein_coding	BnaCnng21640D protein [Source:UniProtKB/TrEMBL;Acc:A0A078ISN5]	Kelch_1
GSBRNA2T00027419001	143.647	152.016	142.007	98.6283	BnaAnng40550D	LK049983	21	1158	+	876	protein_coding	BnaAnng40550D protein [Source:UniProtKB/TrEMBL;Acc:A0A078JXE7]	-
GSBRNA2T00150775001	204.336	190.219	255.008	142.946	BnaA08g17660D	LK031862	681639	682748	+	1110	protein_coding	Chlorophyll a-b binding protein, chloroplastic [Source:UniProtKB/TrEMBL;Acc:A0A078HBX5]	-
GSBRNA2T00044712001	182.249	158.238	210.139	143.997	BnaC05g37250D	LK032249	292660	293760	-	606	protein_coding	BnaC05g37250D protein [Source:UniProtKB/TrEMBL;Acc:A0A078GY42]	-
GSBRNA2T00134966001	206.065	191.035	206.029	178.356	BnaC09g07990D	LK031824	1466414	1468254	-	1396	protein_coding	-	-
GSBRNA2T00119546001	258.316	212.921	266.351	269.506	BnaAnng00160D	LK031958	171630	173038	-	1237	protein_coding	Chlorophyll a-b binding protein CP29.1, chloroplastic [Source:Projected from Arabidopsis thaliana (AT5G01530) UniProtKB/Swiss-Prot;Acc:Q07473]	-
GSBRNA2T00147942001	1032.54	1051.02	1153.57	676.504	BnaC06g38520D	LK031855	828456	829624	+	838	protein_coding	-	-
GSBRNA2T00055712001	235.686	232.203	231.247	224.296	BnaAnng22920D	LK035453	13625	14493	-	869	protein_coding	Chlorophyll a-b binding protein, chloroplastic [Source:UniProtKB/TrEMBL;Acc:A0A078JGR7]	-
GSBRNA2T00139448001	130.571	121.156	122.578	107.186	BnaC07g24660D	LK031833	1897338	1898587	+	1156	protein_coding	-	-
GSBRNA2T00094170001	1064.11	1051.18	1080.42	908.749	BnaC03g76140D	LK032872	72971	73228	-	258	protein_coding	BnaC03g76140D protein [Source:UniProtKB/TrEMBL;Acc:A0A078IKL7]	-
GSBRNA2T00041471001	728.058	743.386	882.813	514.725	BnaA02g10050D	LK032226	408704	408898	+	195	protein_coding	BnaA02g10050D protein [Source:UniProtKB/TrEMBL;Acc:A0A078GVY7]	-
GSBRNA2T00095325001	194.467	177.845	189.169	141.861	BnaA05g09410D	LK032071	637237	638316	-	1080	protein_coding	Chlorophyll a-b binding protein, chloroplastic [Source:UniProtKB/TrEMBL;Acc:A0A078FWX6]	-
GSBRNA2T00149261001	181.767	164.649	205.091	142.851	BnaA04g00660D	LK031857	1151139	1152726	+	1136	protein_coding	-	-
GSBRNA2T00005815001	92.3978	84.2503	109.531	69.711	BnaA09g06690D	LK032087	712600	713570	+	800	protein_coding	BnaA09g06690D protein [Source:UniProtKB/TrEMBL;Acc:A0A078G0A7]	-
GSBRNA2T00036392001	673.595	689.725	616.309	443.488	BnaCnng40400D	LK034160	11999	12665	-	511	protein_coding	BnaA10g27170D protein [Source:UniProtKB/TrEMBL;Acc:A0A078JCT1]	-
GSBRNA2T00005366001	608.162	559.633	798.208	481.993	BnaA04g22080D	LK032085	133034	134279	-	1246	protein_coding	Non-specific lipid-transfer protein [Source:UniProtKB/TrEMBL;Acc:A0A078FYW6]	-
GSBRNA2T00072741001	137.427	138.585	160.037	94.3727	BnaA08g30780D	LK037088	3394	4590	-	756	protein_coding	BnaA08g30780D protein [Source:UniProtKB/TrEMBL;Acc:A0A078JRK8]	-
GSBRNA2T00008021001	138.004	138.812	152.741	121.334	BnaA09g56570D	LK033137	68320	69534	+	1069	protein_coding	Chlorophyll a-b binding protein, chloroplastic [Source:UniProtKB/TrEMBL;Acc:A0A078IP91]	-
GSBRNA2T00047180001	327.783	354.933	365.391	246.583	BnaA08g26490D	LK032267	232010	232519	-	510	protein_coding	BnaA08g26490D protein [Source:UniProtKB/TrEMBL;Acc:A0A078H118]	-
GSBRNA2T00104979001	214.823	178.933	254.429	165.111	BnaA05g23550D	LK031900	1200440	1201448	-	530	protein_coding	-	-
GSBRNA2T00140123001	135.777	132.962	146.28	103.699	BnaC08g07980D	LK031835	1834591	1835256	-	666	protein_coding	-	-
GSBRNA2T00033180001	1005.34	984.38	1064.94	670.66	BnaA07g10030D	LK032180	286855	287588	+	602	protein_coding	BnaA07g10030D protein [Source:UniProtKB/TrEMBL;Acc:A0A078GKI4]	-
GSBRNA2T00077543001	162.103	160.306	178.709	134.754	BnaC04g21740D	LK032574	78130	79675	+	1104	protein_coding	Chlorophyll a-b binding protein, chloroplastic [Source:UniProtKB/TrEMBL;Acc:A0A078I296]	-
ENSRNA049479404	402.937	331.866	282.008	633.722	LSU_rRNA_eukarya	LK034200	29386	29774	+	389	rRNA	Eukaryotic large subunit ribosomal RNA	-
GSBRNA2T00040803001	568.891	502.186	639.731	384.912	BnaCnng42990D	LK034388	12394	13230	-	704	protein_coding	Non-specific lipid-transfer protein [Source:UniProtKB/TrEMBL;Acc:Q9ZSL7]	-
GSBRNA2T00092902001	218.298	202.747	221.508	139.62	BnaA08g29910D	LK032827	32536	33084	+	549	protein_coding	BnaA08g29910D protein [Source:UniProtKB/TrEMBL;Acc:A0A078IH93]	-
GSBRNA2T00148051001	123.078	128.757	130.069	85.0072	BnaC06g39450D	LK031855	1340720	1341963	+	975	protein_coding	-	-
GSBRNA2T00134209001	836.426	806.808	624.681	470.067	BnaC03g00710D	LK031823	346845	347182	-	259	protein_coding	-	-
GSBRNA2T00093244001	167.889	153.858	172.484	129.34	BnaC05g25250D	LK032840	19741	21247	+	963	protein_coding	BnaC05g25250D protein [Source:UniProtKB/TrEMBL;Acc:A0A078IF96]	-
GSBRNA2T00145122001	113.315	106.141	120.465	77.0841	BnaC08g01880D	LK031846	371111	372585	-	1036	protein_coding	-	-
GSBRNA2T00051987001	150.26	133.957	190.429	90.0735	BnaC03g41850D	LK032294	129640	130190	-	551	protein_coding	BnaC03g41850D protein [Source:UniProtKB/TrEMBL;Acc:A0A078H3K0]	-
GSBRNA2T00008261001	86.1459	74.0204	85.7657	59.447	BnaA06g01680D	LK033147	74999	75852	-	701	protein_coding	BnaA06g01680D protein [Source:UniProtKB/TrEMBL;Acc:A0A078IVI3]	-
GSBRNA2T00141694001	88.524	89.5306	117.12	64.518	BnaC03g50210D	LK031837	1354850	1355911	-	862	protein_coding	-	-
GSBRNA2T00105484001	737.651	697.637	742.273	690.451	BnaA06g08510D	LK031902	1054670	1057051	-	1234	protein_coding	-	-
GSBRNA2T00031214001	128.09	122.274	145.632	89.9936	BnaC05g23270D	LK031997	715720	716848	-	752	protein_coding	BnaC05g23270D protein [Source:UniProtKB/TrEMBL;Acc:A0A078F956]	-
GSBRNA2T00098761001	134.706	137.419	134.11	111.657	BnaA07g16530D	LK031787	1253032	1254795	-	1147	protein_coding	-	-
GSBRNA2T00065281001	73.224	71.6096	83.2358	63.9097	BnaCnng55860D	LK036356	3882	5000	-	862	protein_coding	Ribulose bisphosphate carboxylase small chain [Source:UniProtKB/TrEMBL;Acc:A0A078JQI2]	-
GSBRNA2T00047743001	784.351	876.807	959.124	839.482	BnaC05g15780D	LK032273	106133	107691	-	1252	protein_coding	BnaC05g15780D protein [Source:UniProtKB/TrEMBL;Acc:Q69BP4]	-
GSBRNA2T00070534001	185.424	178.981	234.569	148.882	BnaA09g13970D	LK032028	102295	103223	+	929	protein_coding	Ferredoxin [Source:UniProtKB/TrEMBL;Acc:A0A078FIS2]	Fer2
GSBRNA2T00085203001	538.568	530.647	664.928	381.865	BnaC03g44340D	LK032051	322141	323235	-	1095	protein_coding	Dehydrin HIRD11 [Source:Projected from Arabidopsis thaliana (AT1G54410) UniProtKB/Swiss-Prot;Acc:Q9SLJ2]	-
GSBRNA2T00122211001	850.375	759.232	859.447	554.017	BnaA09g49150D	LK031968	646103	646794	+	692	protein_coding	BnaAnng31190D protein [Source:UniProtKB/TrEMBL;Acc:A0A078EW64]	-
GSBRNA2T00068474001	215.066	192.42	242.412	153.112	BnaA04g07250D	LK032455	160920	162329	+	1050	protein_coding	BnaA04g07250D protein [Source:UniProtKB/TrEMBL;Acc:A0A078HMF9]	-
GSBRNA2T00119375001	817.439	737.865	795.398	612.903	BnaC05g18570D	LK031957	199785	200225	-	354	protein_coding	BnaA09g29970D protein [Source:UniProtKB/TrEMBL;Acc:A0A078G4Q0]	-
GSBRNA2T00056917001	97.7886	92.5529	105.301	81.1915	BnaA08g04820D	LK032336	57176	58688	+	1025	protein_coding	BnaA08g04820D protein [Source:UniProtKB/TrEMBL;Acc:A0A078HA57]	-
GSBRNA2T00124554001	105.446	97.175	102.154	83.4777	BnaC06g15470D	LK031979	241491	243187	+	1093	protein_coding	Chlorophyll a-b binding protein, chloroplastic [Source:UniProtKB/TrEMBL;Acc:A0A078F3B2]	-
GSBRNA2T00057548001	584.679	539.083	674.434	423.78	BnaA01g27710D	LK032344	48656	50180	-	957	protein_coding	BnaA01g27710D protein [Source:UniProtKB/TrEMBL;Acc:A0A078HDR3]	-
GSBRNA2T00061002001	103.376	96.3461	113.525	71.6058	BnaC03g59670D	LK032017	96065	97199	+	812	protein_coding	BnaC03g59670D protein [Source:UniProtKB/TrEMBL;Acc:A0A078FFP6]	-
GSBRNA2T00155196001	70.1065	68.6441	69.6094	66.3821	BnaC04g46560D	LK031875	512813	516081	+	2045	protein_coding	-	AAA
GSBRNA2T00081968001	553.492	687.917	612.512	475.246	BnaAnng29030D	LK038408	1868	2886	+	879	protein_coding	BnaAnng29030D protein [Source:UniProtKB/TrEMBL;Acc:A0A078JQB1]	-
GSBRNA2T00032530001	438.48	436.743	552.162	255.478	BnaC03g70450D	LK032004	454913	455089	+	177	protein_coding	BnaC03g70450D protein [Source:UniProtKB/TrEMBL;Acc:A0A078FCA6]	-
GSBRNA2T00154078001	848.79	828.755	918.134	608.53	BnaA10g13830D	LK031872	82503	83212	-	622	protein_coding	-	-
GSBRNA2T00044567001	637.725	586.636	627.089	527.579	BnaC05g09880D	LK032248	17785	22322	+	1444	protein_coding	Glyceraldehyde-3-phosphate dehydrogenase [Source:UniProtKB/TrEMBL;Acc:A0A078GXV7]	-
GSBRNA2T00010485001	620.367	659.271	820.856	617.454	BnaA06g38230D	LK033191	48479	50306	-	796	protein_coding	BnaA06g38230D protein [Source:UniProtKB/TrEMBL;Acc:A0A078IWH4]	-
GSBRNA2T00020922001	100.823	88.5587	94.4783	72.2732	BnaCnng31870D	LK033570	20604	22018	-	1233	protein_coding	Chlorophyll a-b binding protein, chloroplastic [Source:UniProtKB/TrEMBL;Acc:A0A078J4F3]	-
GSBRNA2T00028150001	76.1969	69.9169	74.8027	64.4657	BnaC02g46810D	LK033840	27274	28938	+	1234	protein_coding	Chlorophyll a-b binding protein, chloroplastic [Source:UniProtKB/TrEMBL;Acc:A0A078J8I6]	-
GSBRNA2T00008564001	555.983	555.052	949.749	567.583	BnaAnng35580D	LK043794	1383	2398	-	766	protein_coding	BnaAnng35580D protein [Source:UniProtKB/TrEMBL;Acc:A0A078JTM7]	RRM_1
GSBRNA2T00073263001	559.158	580.777	703.263	405.443	BnaC05g43490D	LK032501	221906	222724	+	693	protein_coding	BnaC05g43490D protein [Source:UniProtKB/TrEMBL;Acc:A0A078HUW1]	-
GSBRNA2T00026262001	662.317	579.315	718.199	392.205	BnaC01g37590D	LK032155	33608	33951	-	344	protein_coding	BnaC01g37590D protein [Source:UniProtKB/TrEMBL;Acc:A0A078GFS5]	-
GSBRNA2T00033404001	697.603	660.398	751.886	506.877	BnaC09g32930D	LK032182	517161	518007	+	654	protein_coding	BnaC09g32930D protein [Source:UniProtKB/TrEMBL;Acc:A0A078GKJ9]	-
GSBRNA2T00080861001	119.017	120.816	146.455	98.148	BnaCnng11890D	LK032602	209489	210417	-	929	protein_coding	Ferredoxin [Source:UniProtKB/TrEMBL;Acc:A0A078I6S3]	Fer2
GSBRNA2T00089770001	126.017	111.003	128.701	88.6954	BnaA08g28710D	LK032055	632970	634490	+	1068	protein_coding	BnaA08g28710D protein [Source:UniProtKB/TrEMBL;Acc:A0A078FRX3]	-
GSBRNA2T00086780001	55.6479	51.6691	58.0745	49.1028	BnaC04g13890D	LK032698	161870	162906	+	740	protein_coding	BnaC04g13890D protein [Source:UniProtKB/TrEMBL;Acc:A0A078IAF0]	-
GSBRNA2T00051546001	250.073	236.293	291.769	167.358	BnaCnng06770D	LK032288	200121	201008	+	888	protein_coding	BnaCnng06770D protein [Source:UniProtKB/TrEMBL;Acc:A0A078H5T3]	-
GSBRNA2T00140697001	636.564	645.082	629.678	464.307	BnaC03g08960D	LK031791	2161499	2162258	-	760	protein_coding	BnaA03g07060D protein [Source:UniProtKB/TrEMBL;Acc:A0A078IMT1]	-
GSBRNA2T00123889001	553.768	536.848	621.631	395.467	BnaC03g39720D	LK031805	1578947	1580390	-	910	protein_coding	-	-
GSBRNA2T00113729001	85.3307	82.5299	97.7044	57.526	BnaA09g26140D	LK031933	81649	83077	+	1059	protein_coding	BnaC05g23270D protein [Source:UniProtKB/TrEMBL;Acc:A0A078F956]	-
GSBRNA2T00081678001	119.394	108.539	120.138	95.7888	BnaA07g12480D	LK032618	171663	173317	+	1252	protein_coding	BnaA07g12480D protein [Source:UniProtKB/TrEMBL;Acc:A0A078I589]	-
GSBRNA2T00087145001	638.843	590.735	624.758	662.536	BnaAnng08830D	LK032708	13419	15303	-	1461	protein_coding	Adenosylhomocysteinase [Source:UniProtKB/TrEMBL;Acc:A0A078ID72]	-
GSBRNA2T00004139001	155.063	147.278	167.75	126.419	BnaC04g55930D	LK042381	262	1899	+	1280	protein_coding	BnaC04g55930D protein [Source:UniProtKB/TrEMBL;Acc:A0A078JSD2]	-
GSBRNA2T00015195001	627.552	626.065	793.614	463.74	BnaA08g24930D	LK032115	378842	379655	+	642	protein_coding	BnaA08g24930D protein [Source:UniProtKB/TrEMBL;Acc:A0A078G7Q5]	-
GSBRNA2T00015820001	723.136	653.017	692.285	474.682	BnaA09g29970D	LK032120	658013	658680	+	581	protein_coding	BnaA09g29970D protein [Source:UniProtKB/TrEMBL;Acc:A0A078G4Q0]	-
GSBRNA2T00151416001	133.592	146.792	139.244	99.0996	BnaA03g24090D	LK031864	216671	217375	-	705	protein_coding	-	-
GSBRNA2T00146665001	269.241	220.111	322.955	114.223	BnaA07g32150D	LK031850	1674762	1675380	-	522	protein_coding	Defensin 1.2 [Source:UniProtKB/TrEMBL;Acc:Q58QQ0]	-
GSBRNA2T00072771001	387.338	434.767	411.895	326.026	BnaAnng26750D	LK037113	5371	6362	-	718	protein_coding	Histone H3 [Source:UniProtKB/TrEMBL;Acc:A0A078D939]	Histone
GSBRNA2T00122134001	114.443	101.255	106.213	79.152	BnaA09g49810D	LK031968	351325	353000	+	1067	protein_coding	-	-
GSBRNA2T00100584001	85.642	86.7891	96.2733	67.9694	BnaC05g06070D	LK031886	940931	941897	+	791	protein_coding	-	-
GSBRNA2T00002992001	621.559	626.978	639.374	448.066	BnaA03g07060D	LK032977	29304	30012	+	709	protein_coding	BnaA03g07060D protein [Source:UniProtKB/TrEMBL;Acc:A0A078IMT1]	-
GSBRNA2T00027665001	552.716	550.178	897.881	445.441	BnaC08g49360D	LK033803	40982	42053	-	805	protein_coding	BnaC08g49360D protein [Source:UniProtKB/TrEMBL;Acc:A0A078J5Z4]	RRM_1
GSBRNA2T00085069001	58.3595	55.865	53.6982	39.3308	BnaCnng04230D	LK032050	347060	348416	+	1156	protein_coding	Chlorophyll a-b binding protein, chloroplastic [Source:UniProtKB/TrEMBL;Acc:A0A078FKQ7]	-
GSBRNA2T00116014001	463.307	453.37	260.94	352.349	BnaC01g17020D	LK031943	74523	76768	+	1357	protein_coding	-	-
GSBRNA2T00148274001	607.241	578.515	673.728	430.71	BnaC04g16650D	LK031793	808932	810032	-	711	protein_coding	-	-
GSBRNA2T00100644001	637.013	568.939	637.791	644.802	BnaC05g05630D	LK031886	1197231	1201358	-	1503	protein_coding	-	GTP_EFTU
GSBRNA2T00034600001	615.242	592.277	691.002	560.067	BnaCnng38780D	LK034062	31123	33474	-	2202	protein_coding	BnaA02g06370D protein [Source:UniProtKB/TrEMBL;Acc:A0A078HAI0]	GTP_EFTU
GSBRNA2T00140559001	363.699	375.726	387.192	255.009	BnaC03g07800D	LK031791	1580529	1580846	+	318	protein_coding	-	-
GSBRNA2T00074484001	612.134	559.59	577.021	369.583	BnaC02g11640D	LK032519	169682	170571	-	602	protein_coding	BnaC02g11640D protein [Source:UniProtKB/TrEMBL;Acc:A0A078HWW9]	-
GSBRNA2T00113877001	114.257	104.288	132.827	91.2357	BnaA09g25260D	LK031933	1083510	1085152	-	1138	protein_coding	-	-
GSBRNA2T00075290001	387.21	381.034	491.282	222.602	BnaA03g47940D	LK032533	60801	60980	+	180	protein_coding	BnaA03g47940D protein [Source:UniProtKB/TrEMBL;Acc:A0A078HW88]	-
GSBRNA2T00076780001	579.864	576.66	629.493	316.577	BnaA01g07470D	LK032560	22590	23607	-	414	protein_coding	40S ribosomal protein S30 [Source:UniProtKB/TrEMBL;Acc:A0A078I063]	Ribosomal_S30
GSBRNA2T00114885001	144.48	167.155	118.31	130.971	BnaC02g07040D	LK031936	1105560	1110869	+	1508	protein_coding	-	CN_hydrolase
GSBRNA2T00123065001	462.071	487.137	541.401	433.59	BnaC01g09180D	LK031973	472329	473446	-	792	protein_coding	-	-
GSBRNA2T00032370001	561.334	560.695	501.171	528.833	BnaCnng03470D	LK032003	528953	530288	+	1114	protein_coding	BnaC04g42010D protein [Source:UniProtKB/TrEMBL;Acc:A0A078FAK2]	HSP70
GSBRNA2T00032038001	100.204	102.062	99.1824	75.217	BnaC05g04590D	LK032001	611870	613318	+	1122	protein_coding	BnaC05g04590D protein [Source:UniProtKB/TrEMBL;Acc:A0A078FA16]	-
GSBRNA2T00032502001	71.6983	62.1613	86.0613	47.5596	BnaC03g70700D	LK032004	246159	247018	+	860	protein_coding	BnaC03g70700D protein [Source:UniProtKB/TrEMBL;Acc:A0A078FC84]	-
GSBRNA2T00028746001	47.2993	48.327	36.6457	45.9384	BnaC03g22220D	LK032166	459061	461750	+	1776	protein_coding	BnaC03g22220D protein [Source:UniProtKB/TrEMBL;Acc:A0A078GEK4]	AAA
GSBRNA2T00123501001	552.737	518.652	523.028	411.896	BnaCnng01630D	LK031975	524160	525171	-	744	protein_coding	-	-
GSBRNA2T00155289001	383.617	355.604	439.276	259.22	BnaC04g45800D	LK031875	906650	908158	-	1268	protein_coding	-	-
GSBRNA2T00099095001	39.9437	42.2397	42.4552	33.2974	BnaA07g19320D	LK031787	2774358	2774747	+	390	protein_coding	-	-
GSBRNA2T00032392001	146.119	130.866	169.013	107.157	BnaCnng03650D	LK032003	651360	652414	-	865	protein_coding	BnaCnng03650D protein [Source:UniProtKB/TrEMBL;Acc:A0A078FBV1]	-
GSBRNA2T00074201001	265.899	243.956	274.138	218.011	BnaCnng58960D	LK037320	3306	4130	+	693	protein_coding	BnaCnng58960D protein [Source:UniProtKB/TrEMBL;Acc:A0A078JLP3]	-
GSBRNA2T00155291001	601.821	504.155	633.569	335.9	BnaC04g45790D	LK031875	911021	911944	-	653	protein_coding	-	-
GSBRNA2T00060519001	49.7286	50.8709	55.0989	42.2097	BnaC06g41070D	LK035909	8273	9145	-	722	protein_coding	BnaC06g41070D protein [Source:UniProtKB/TrEMBL;Acc:A0A078JLI7]	-
GSBRNA2T00031734001	107.032	98.7923	99.5242	83.0192	BnaC08g44890D	LK032000	253108	254729	-	982	protein_coding	BnaC08g44890D protein [Source:UniProtKB/TrEMBL;Acc:A0A078FAA0]	-
GSBRNA2T00085964001	634.921	640.435	653.965	480.941	BnaA03g48430D	LK032681	43990	45466	+	691	protein_coding	BnaA03g48430D protein [Source:UniProtKB/TrEMBL;Acc:A0A078I6Z3]	-
GSBRNA2T00066548001	601.941	600.789	584.29	442.361	BnaA07g28280D	LK032432	8577	9734	+	853	protein_coding	BnaA07g28280D protein [Source:UniProtKB/TrEMBL;Acc:A0A078HMC1]	-
GSBRNA2T00025774001	425.551	386.454	457.797	287.401	BnaA05g37040D	LK033744	41348	41640	-	293	protein_coding	BnaA05g37040D protein [Source:UniProtKB/TrEMBL;Acc:A0A078J539]	-
GSBRNA2T00092222001	548.52	588.22	632.516	655.544	BnaAnng10080D	LK032806	59077	60658	-	1327	protein_coding	BnaAnng10080D protein [Source:UniProtKB/TrEMBL;Acc:A0A078II13]	Kelch_1
GSBRNA2T00077284001	42.7577	41.9614	56.0432	31.7735	BnaA06g23190D	LK032568	117242	118259	-	831	protein_coding	BnaA06g23190D protein [Source:UniProtKB/TrEMBL;Acc:A0A078I3T0]	-
GSBRNA2T00004847001	581.516	561.34	564.728	384.066	BnaAnng34410D	LK042722	525	965	+	441	protein_coding	BnaAnng34410D protein [Source:UniProtKB/TrEMBL;Acc:A0A078JY83]	KOW
GSBRNA2T00046185001	114.016	112.065	115.897	106.816	BnaC07g16640D	LK032260	144130	145921	-	1335	protein_coding	BnaC07g16640D protein [Source:UniProtKB/TrEMBL;Acc:A0A078GZY6]	-
GSBRNA2T00131658001	89.6371	97.4662	107.702	115.848	BnaA01g11800D	LK031816	1851443	1853450	-	1265	protein_coding	-	-
GSBRNA2T00061091001	49.2685	49.402	44.3093	48.6159	BnaC03g60280D	LK032017	589914	592148	-	1557	protein_coding	Fructose-bisphosphate aldolase [Source:UniProtKB/TrEMBL;Acc:A0A078FGM1]	-
GSBRNA2T00008961001	134.039	126.337	120.76	115.801	BnaC05g09210D	LK032095	664045	665891	+	1481	protein_coding	Glyceraldehyde-3-phosphate dehydrogenase [Source:UniProtKB/TrEMBL;Acc:A0A078EFC4]	-
GSBRNA2T00047345001	564.391	584.694	534.986	471.219	BnaC08g15100D	LK032269	27832	30226	+	1713	protein_coding	Lactoylglutathione lyase [Source:UniProtKB/TrEMBL;Acc:A0A078GXN5]	Glyoxalase
GSBRNA2T00049475001	550.697	551.817	601.415	363.274	BnaA09g39760D	LK032011	272213	272984	+	772	protein_coding	BnaA04g27270D protein [Source:UniProtKB/TrEMBL;Acc:A0A078FAH6]	ubiquitin
GSBRNA2T00125563001	332.387	328.864	319.368	166.395	BnaA05g13800D	LK031984	303131	303310	-	180	protein_coding	BnaA05g13800D protein [Source:UniProtKB/TrEMBL;Acc:A0A078GLR1]	-
GSBRNA2T00016389001	103.267	93.6198	103.206	84.2285	BnaA02g34760D	LK033375	14878	16579	-	1318	protein_coding	BnaA02g34760D protein [Source:UniProtKB/TrEMBL;Acc:A0A078IZY1]	-
GSBRNA2T00043424001	93.8811	90.3875	97.6026	87.1562	BnaA04g17660D	LK032241	181819	182904	+	751	protein_coding	BnaA04g17660D protein [Source:UniProtKB/TrEMBL;Acc:A0A078GVY1]	-
GSBRNA2T00039091001	578.308	580.512	580.025	542.666	BnaC06g03040D	LK032214	326579	328904	+	1656	protein_coding	Tubulin alpha chain [Source:UniProtKB/TrEMBL;Acc:A0A078INH1]	Tubulin
GSBRNA2T00074658001	79.6162	70.8708	89.0727	57.6432	BnaA08g00380D	LK032523	27141	27902	-	762	protein_coding	BnaA08g00380D protein [Source:UniProtKB/TrEMBL;Acc:A0A078HXA2]	-
GSBRNA2T00114069001	303.482	321.039	374.181	198.492	BnaA08g00540D	LK031935	56968	57144	+	177	protein_coding	-	-
GSBRNA2T00116782001	102.706	101.757	104.322	102.288	BnaA05g05540D	LK031802	745932	747519	-	1240	protein_coding	-	-
GSBRNA2T00073555001	438.302	446.295	481.096	345.686	BnaCnng58700D	LK037243	3095	4394	-	628	protein_coding	BnaCnng58700D protein [Source:UniProtKB/TrEMBL;Acc:A0A078JNN6]	-
GSBRNA2T00030831001	486.785	466.513	440.34	270.014	BnaA02g26460D	LK031995	258324	258591	-	268	protein_coding	BnaA02g26460D protein [Source:UniProtKB/TrEMBL;Acc:A0A078F8K8]	-
GSBRNA2T00045256001	543.378	558.424	607.674	379.373	BnaA04g15980D	LK032254	277288	278450	-	682	protein_coding	BnaA04g15980D protein [Source:UniProtKB/TrEMBL;Acc:A0A078GVP7]	-
GSBRNA2T00042896001	544.046	486.432	542.469	531.013	BnaA05g16010D	LK032235	210613	212714	-	1589	protein_coding	Tubulin alpha chain [Source:UniProtKB/TrEMBL;Acc:A0A078GVZ3]	Tubulin
GSBRNA2T00117290001	44.1703	41.7463	38.0729	44.2988	BnaC01g29520D	LK031946	1028442	1029636	+	1018	protein_coding	Chlorophyll a-b binding protein, chloroplastic [Source:UniProtKB/TrEMBL;Acc:A0A078ICK1]	-
GSBRNA2T00113651001	524.469	551.484	510.771	393.628	BnaA03g39350D	LK031932	863717	864007	-	222	protein_coding	-	-
GSBRNA2T00087589001	69.5167	62.6206	69.1232	50.4746	BnaC03g69350D	LK032720	10137	11027	+	737	protein_coding	BnaC03g69350D protein [Source:UniProtKB/TrEMBL;Acc:A0A078IBP0]	-
GSBRNA2T00130874001	524.187	446.117	500.253	384.983	BnaC01g03590D	LK031789	2891212	2892579	+	1368	protein_coding	-	Pro_isomerase
GSBRNA2T00018664001	100.7	99.0087	104.966	60.861	BnaC02g25420D	LK032129	70621	71766	+	706	protein_coding	BnaAnng27100D protein [Source:UniProtKB/TrEMBL;Acc:A0A078JPL2]	-
GSBRNA2T00015196001	172.291	162.609	231.951	144.054	BnaA08g24920D	LK032115	385294	386148	-	855	protein_coding	BnaA08g24920D protein [Source:UniProtKB/TrEMBL;Acc:A0A078G8N4]	-
GSBRNA2T00116953001	473.068	498.957	501.125	301.121	BnaA05g06920D	LK031802	1602385	1603335	+	593	protein_coding	-	-
GSBRNA2T00042695001	469.332	467.371	500.81	346.481	BnaC06g42830D	LK034544	28194	28995	-	580	protein_coding	BnaC06g42830D protein (Fragment) [Source:UniProtKB/TrEMBL;Acc:A0A078JGK6]	-
GSBRNA2T00072590001	493.955	468.835	496.055	341.593	BnaA09g38330D	LK032492	216760	218033	-	619	protein_coding	BnaA09g38330D protein [Source:UniProtKB/TrEMBL;Acc:A0A078HTJ8]	-
GSBRNA2T00061780001	510.545	498.19	522.879	372.41	BnaC07g13150D	LK032023	47819	48491	-	586	protein_coding	BnaC07g13150D protein [Source:UniProtKB/TrEMBL;Acc:A0A078FDL8]	-
GSBRNA2T00087676001	29.4496	29.7495	22.4571	30.5834	BnaA01g22670D	LK032723	57722	58956	+	1059	protein_coding	Chlorophyll a-b binding protein, chloroplastic [Source:UniProtKB/TrEMBL;Acc:A0A078ICK1]	-
GSBRNA2T00032503001	493.975	478.342	520.353	413.305	BnaC03g70690D	LK032004	249066	250058	+	734	protein_coding	Nucleoside diphosphate kinase [Source:UniProtKB/TrEMBL;Acc:A0A078F7Y5]	NDK
GSBRNA2T00127736001	509.063	472.608	529.534	359.306	BnaC04g39260D	LK031809	1343355	1344393	+	717	protein_coding	-	-
GSBRNA2T00020681001	424.574	463.309	444.14	348.573	BnaA07g37520D	LK047768	207	888	+	682	protein_coding	Histone H2B [Source:UniProtKB/TrEMBL;Acc:A0A078JW50]	Histone
GSBRNA2T00036692001	438.252	455.156	478.852	324.774	BnaC09g36390D	LK032197	194071	194777	+	620	protein_coding	BnaC09g36390D protein [Source:UniProtKB/TrEMBL;Acc:A0A078GNY7]	-
GSBRNA2T00121269001	519.501	480.951	570.508	309.255	BnaA01g03150D	LK031804	899833	900709	+	463	protein_coding	BnaA03g50690D protein [Source:UniProtKB/TrEMBL;Acc:A0A068F5Y2]	-
GSBRNA2T00025157001	487.241	476.755	491.187	517.96	BnaC08g46780D	LK033700	27254	29566	-	1784	protein_coding	Adenosylhomocysteinase [Source:UniProtKB/TrEMBL;Acc:A0A078J0R0]	-
GSBRNA2T00146637001	427.798	487.23	496.105	411.495	BnaA07g32420D	LK031850	1529754	1530723	+	840	protein_coding	-	-
GSBRNA2T00061676001	88.2501	83.2519	97.5512	70.4909	BnaC08g09180D	LK032022	189198	190282	-	999	protein_coding	BnaC08g09180D protein [Source:UniProtKB/TrEMBL;Acc:A0A078FHE7]	-
GSBRNA2T00098545001	199.74	210.488	176.37	196.488	BnaA07g14830D	LK031787	281749	282229	-	481	protein_coding	-	-
GSBRNA2T00047379001	394.278	410.992	578.743	316.202	BnaC08g15340D	LK032269	165840	166634	+	669	protein_coding	BnaC08g15340D protein [Source:UniProtKB/TrEMBL;Acc:A0A078H1B6]	-
GSBRNA2T00056381001	335.129	333.328	115.439	261.915	BnaA01g14450D	LK032332	377976	381541	-	1531	protein_coding	Superoxide dismutase [Source:UniProtKB/TrEMBL;Acc:A0A078H9K7]	-
GSBRNA2T00109436001	510.757	502.869	518.931	342.609	BnaC09g03320D	LK031916	15589	17158	-	830	protein_coding	-	-
GSBRNA2T00104975001	475.081	481.511	501.035	342.148	BnaA05g23590D	LK031900	1189636	1190813	+	585	protein_coding	-	-
GSBRNA2T00091481001	497.145	432.996	494.304	411.403	BnaAnng31190D	LK040039	3118	3754	-	637	protein_coding	BnaAnng31190D protein [Source:UniProtKB/TrEMBL;Acc:A0A078EW64]	-
GSBRNA2T00055575001	2.15073	3.49055	2.66063	3.56302	BnaC03g71690D	LK035409	8460	8762	+	303	protein_coding	BnaC03g71690D protein [Source:UniProtKB/TrEMBL;Acc:A0A078JGF0]	-
GSBRNA2T00007669001	347.781	341.261	354.552	234.242	BnaC01g44140D	LK033122	62330	63690	-	835	protein_coding	BnaC01g44140D protein [Source:UniProtKB/TrEMBL;Acc:A0A078ITH6]	Usp
GSBRNA2T00156284001	476.275	460.806	489.495	387.677	BnaA06g04440D	LK031876	904594	907591	-	2064	protein_coding	-	GTP_EFTU
GSBRNA2T00119862001	51.5948	54.7611	47.7737	47.426	BnaC03g28960D	LK031959	598700	600387	+	1239	protein_coding	-	-
GSBRNA2T00150286001	496.295	488.779	521.162	330.402	BnaA10g02510D	LK031861	284941	286588	+	714	protein_coding	-	-
GSBRNA2T00091667001	361.959	362.31	330.172	209.412	BnaA02g30210D	LK032789	127048	127431	-	384	protein_coding	BnaA02g30210D protein [Source:UniProtKB/TrEMBL;Acc:A0A078ICW9]	-
GSBRNA2T00080383001	336.335	353.989	418.481	307.245	BnaA01g34880D	LK038082	386	1547	+	866	protein_coding	Profilin [Source:UniProtKB/TrEMBL;Acc:A0A078JQX9]	-
GSBRNA2T00150881001	55.1229	54.2265	47.7976	61.4087	BnaA08g16820D	LK031862	1147397	1149698	-	1529	protein_coding	-	-
GSBRNA2T00122381001	70.5362	67.2532	78.55	48.5695	BnaC05g31270D	LK031969	365734	366048	-	315	protein_coding	-	-
GSBRNA2T00123159001	115.458	109.164	124.784	88.8164	BnaC01g09730D	LK031973	958648	959702	+	655	protein_coding	-	-
GSBRNA2T00158262001	482.694	537.514	483.469	552.287	BnaC07g17990D	LK031884	1372124	1373704	-	1325	protein_coding	-	Kelch_1
GSBRNA2T00057513001	446.344	423.099	469.405	274.483	BnaA01g32660D	LK032343	218193	219004	+	720	protein_coding	60S ribosomal protein L29 [Source:UniProtKB/TrEMBL;Acc:A0A078H8Y0]	-
GSBRNA2T00140120001	90.6487	85.3307	100.062	63.9291	BnaC08g07970D	LK031835	1819861	1820494	-	634	protein_coding	-	-
GSBRNA2T00059318001	514.945	525.421	552.878	399.913	BnaC09g37460D	LK032362	48798	50679	+	1000	protein_coding	40S ribosomal protein S8 [Source:UniProtKB/TrEMBL;Acc:A0A078HEE7]	-
GSBRNA2T00142480001	444.792	430.426	426.237	326.552	BnaC05g20150D	LK031839	1676319	1676672	+	300	protein_coding	-	-
GSBRNA2T00038751001	520.873	518.883	553.91	407.465	BnaA07g04790D	LK032211	313429	315439	+	1363	protein_coding	BnaA07g04790D protein [Source:UniProtKB/TrEMBL;Acc:A0A078GRS2]	-
GSBRNA2T00118676001	479.185	464.11	515.991	368.585	BnaA07g13340D	LK031955	380882	381897	+	711	protein_coding	-	-
GSBRNA2T00085736001	440.161	432.388	372.108	405.33	BnaC04g42010D	LK032054	747845	749147	+	1081	protein_coding	BnaC04g42010D protein [Source:UniProtKB/TrEMBL;Acc:A0A078FAK2]	HSP70
GSBRNA2T00045631001	308.362	330.816	297.523	253.952	BnaCnng46650D	LK034741	1702	2319	+	618	protein_coding	BnaCnng46650D protein [Source:UniProtKB/TrEMBL;Acc:A0A078JJ05]	-
GSBRNA2T00035470001	112.782	110.599	103.93	104.282	BnaA09g46780D	LK032192	286963	289053	-	1384	protein_coding	Glyceraldehyde-3-phosphate dehydrogenase [Source:UniProtKB/TrEMBL;Acc:A0A078GN07]	-
GSBRNA2T00033148001	445.941	406.555	509.886	250.192	BnaA07g10220D	LK032180	132827	132880	+	54	protein_coding	BnaA07g10220D protein [Source:UniProtKB/TrEMBL;Acc:A0A078GH24]	-
GSBRNA2T00056973001	99.9699	129.224	88.6923	118.88	BnaC03g56530D	LK032337	32286	33162	-	781	protein_coding	BnaC03g56530D protein [Source:UniProtKB/TrEMBL;Acc:A0A078HCR0]	-
GSBRNA2T00034711001	87.0278	71.0406	95.7443	69.8988	BnaC06g11040D	LK032185	148997	149804	+	808	protein_coding	BnaC06g11040D protein [Source:UniProtKB/TrEMBL;Acc:A0A078GLQ5]	-
GSBRNA2T00146987001	402.719	414.43	419.419	256.673	BnaC06g08900D	LK031852	413935	414981	+	579	protein_coding	-	-
GSBRNA2T00074656001	420.463	408.237	438.472	368.971	BnaA08g00390D	LK032523	24692	25823	-	892	protein_coding	Nucleoside diphosphate kinase [Source:UniProtKB/TrEMBL;Acc:A0A078HV31]	NDK
GSBRNA2T00151448001	78.6784	82.3797	72.6851	71.3539	BnaA03g24350D	LK031864	333248	334907	+	1229	protein_coding	-	-
GSBRNA2T00057073001	104.114	100.105	165.268	54.2899	BnaC08g41800D	LK032338	83812	84532	-	721	protein_coding	BnaC08g41800D protein [Source:UniProtKB/TrEMBL;Acc:A0A078HA88]	-
GSBRNA2T00097764001	472.42	431.79	465.426	342.555	BnaC03g72450D	LK032948	54127	54600	+	474	protein_coding	BnaC03g72450D protein [Source:UniProtKB/TrEMBL;Acc:A0A078D4W1]	ubiquitin
GSBRNA2T00003340001	210.98	278.944	210.831	236.961	BnaA06g01390D	LK032992	51771	53320	+	1312	protein_coding	BnaA06g01390D protein [Source:UniProtKB/TrEMBL;Acc:A0A078IQQ0]	Kelch_1
GSBRNA2T00145311001	423.02	423.036	393.472	315.101	BnaC08g00580D	LK031846	1320678	1322310	+	687	protein_coding	-	-
GSBRNA2T00003760001	76.4846	78.4954	82.7243	72.6271	BnaCnng21010D	LK033006	88964	90555	+	1289	protein_coding	Chlorophyll a-b binding protein, chloroplastic [Source:UniProtKB/TrEMBL;Acc:A0A078INR3]	-
GSBRNA2T00111956001	437.928	475.502	471.619	339.205	BnaA03g28560D	LK031800	1717495	1718844	-	642	protein_coding	BnaC05g02580D protein [Source:UniProtKB/TrEMBL;Acc:A0A078CAS9]	-
GSBRNA2T00122821001	58.7008	60.9176	62.0414	59.4718	BnaA10g04360D	LK031972	81527	82914	+	1098	protein_coding	-	-
GSBRNA2T00139294001	434.553	385.271	419.608	409.965	BnaC07g23630D	LK031833	1140307	1141803	-	1186	protein_coding	-	-
GSBRNA2T00049552001	102.011	105.794	119.657	61.016	BnaA09g40450D	LK032011	617431	618161	-	731	protein_coding	BnaA09g40450D protein [Source:UniProtKB/TrEMBL;Acc:A0A078FEV0]	-
GSBRNA2T00092928001	451.787	416.645	470.604	237.261	BnaA03g50690D	LK032828	80152	81090	+	383	protein_coding	BnaA03g50690D protein [Source:UniProtKB/TrEMBL;Acc:A0A068F5Y2]	-
GSBRNA2T00092279001	5.00704	5.15118	4.80903	4.88051	BnaC05g48870D	LK032808	85435	89649	-	1599	protein_coding	BnaC05g48870D protein [Source:UniProtKB/TrEMBL;Acc:A0A078II65]	-
GSBRNA2T00079505001	406.869	392.525	434.138	305.475	BnaA02g14450D	LK032578	154116	155434	+	683	protein_coding	BnaA02g14450D protein [Source:UniProtKB/TrEMBL;Acc:A0A078EUM2]	-
GSBRNA2T00117151001	105.899	93.5178	126.572	78.232	BnaC01g28900D	LK031946	123753	124690	+	938	protein_coding	-	Fer2
GSBRNA2T00066084001	357.957	407.129	378.787	293.903	BnaA02g36030D	LK036443	1518	2526	+	869	protein_coding	BnaA02g36030D protein [Source:UniProtKB/TrEMBL;Acc:A0A078JLP0]	-
GSBRNA2T00141172001	403.76	406.334	405.985	272.526	BnaC04g09150D	LK031836	238459	239625	-	631	protein_coding	-	ubiquitin
GSBRNA2T00063713001	502.013	514.058	566.81	676.713	BnaA09g08470D	LK032395	192680	195372	+	1698	protein_coding	BnaA09g08470D protein [Source:UniProtKB/TrEMBL;Acc:A0A078HHL6]	Glyco_hydro_1
GSBRNA2T00021487001	430.015	440.092	418.924	308.389	BnaC07g31580D	LK032139	184449	184949	-	462	protein_coding	BnaC07g31580D protein [Source:UniProtKB/TrEMBL;Acc:A0A078GCK1]	KOW
GSBRNA2T00127087001	453.759	448.207	458.025	337.737	BnaC08g32090D	LK031808	230117	230905	+	789	protein_coding	BnaA04g27270D protein [Source:UniProtKB/TrEMBL;Acc:A0A078FAH6]	ubiquitin
GSBRNA2T00005668001	99.3983	88.4134	100.595	66.4802	BnaA09g07840D	LK032087	172259	174071	+	1359	protein_coding	BnaA09g07840D protein [Source:UniProtKB/TrEMBL;Acc:A0A078G019]	-
GSBRNA2T00018282001	59.871	58.8248	64.5645	49.0901	BnaC09g00580D	LK032126	290911	292797	+	1033	protein_coding	Cytochrome b6-f complex iron-sulfur subunit [Source:UniProtKB/TrEMBL;Acc:A0A078GAB7]	-
GSBRNA2T00040464001	377.647	335.777	390.832	350.702	BnaC02g36210D	LK032221	496120	497879	+	1250	protein_coding	BnaA02g28130D protein [Source:UniProtKB/TrEMBL;Acc:A0A078GTR3]	-
GSBRNA2T00150906001	375.134	400.62	512.747	417.86	BnaA08g16610D	LK031862	1224711	1225753	-	790	protein_coding	-	RRM_1
GSBRNA2T00102712001	406.905	417.509	432.279	319.554	BnaA07g31400D	LK031894	1224401	1225673	-	667	protein_coding	-	-
GSBRNA2T00124746001	49.1804	49.9209	41.1685	38.5257	BnaA03g18710D	LK031980	245482	248131	+	1727	protein_coding	BnaA03g18710D protein [Source:UniProtKB/TrEMBL;Acc:A0A078EZW2]	AAA
GSBRNA2T00104822001	452.612	371.467	452.751	412.145	BnaA05g24750D	LK031900	534123	537377	+	791	protein_coding	-	-
GSBRNA2T00114316001	407.067	443.108	369.444	378.009	BnaA04g09420D	LK031801	370980	373197	-	1377	protein_coding	-	-
GSBRNA2T00153210001	375.747	380.105	407.957	319.175	BnaC08g06360D	LK031869	402719	404527	+	1292	protein_coding	BnaA08g20460D protein [Source:UniProtKB/TrEMBL;Acc:B2Z3W8]	Arf
GSBRNA2T00033856001	376.897	376.942	394.513	266.977	BnaA02g34980D	LK033996	21183	21739	-	557	protein_coding	BnaA02g34980D protein [Source:UniProtKB/TrEMBL;Acc:A0A078J931]	-
GSBRNA2T00004066001	377.945	407.218	403.467	293.054	BnaA09g52020D	LK033021	33074	34144	-	731	protein_coding	BnaA09g52020D protein [Source:UniProtKB/TrEMBL;Acc:A0A078IKY3]	-
GSBRNA2T00012630001	102.16	103.886	99.8657	110.212	BnaC04g05260D	LK032108	673503	675791	+	1164	protein_coding	Chlorophyll a-b binding protein, chloroplastic [Source:UniProtKB/TrEMBL;Acc:A0A078G7F6]	-
GSBRNA2T00036599001	152.897	152.236	131.67	110.423	BnaA05g18150D	LK032196	4535	5366	-	576	protein_coding	Glycine cleavage system H protein [Source:UniProtKB/TrEMBL;Acc:A0A078GNZ7]	-
GSBRNA2T00022374001	76.5361	73.0494	83.8749	55.5504	BnaCnng32150D	LK033585	44361	45445	-	1085	protein_coding	Plastocyanin [Source:UniProtKB/TrEMBL;Acc:A0A078J283]	-
GSBRNA2T00091207001	87.0353	91.9074	93.4499	60.934	BnaA09g00150D	LK032776	62979	64528	+	937	protein_coding	BnaA09g00150D protein [Source:UniProtKB/TrEMBL;Acc:A0A078IHB0]	-
GSBRNA2T00001968001	427.88	418.849	418.097	290.258	BnaC08g21480D	LK032077	80505	81260	+	756	protein_coding	BnaC08g21480D protein [Source:UniProtKB/TrEMBL;Acc:A0A078FT81]	KOW
GSBRNA2T00131213001	278.127	264.693	288.151	245.486	BnaC01g00910D	LK031789	4373897	4375135	+	989	protein_coding	Histone H3 [Source:UniProtKB/TrEMBL;Acc:A0A078D939]	Histone
GSBRNA2T00088545001	413.685	366.347	393.228	301.012	BnaA02g08230D	LK032745	71098	71967	-	692	protein_coding	BnaA02g08230D protein [Source:UniProtKB/TrEMBL;Acc:A0A078IFI2]	-
GSBRNA2T00039690001	128.745	126.284	133.943	125.318	BnaAnng19110D	LK034360	30166	31655	-	988	protein_coding	BnaAnng19110D protein [Source:UniProtKB/TrEMBL;Acc:A0A078JC73]	-
GSBRNA2T00151424001	375.861	390.568	405.352	294.329	BnaA03g24160D	LK031864	244250	245665	+	821	protein_coding	-	-
GSBRNA2T00059581001	56.5726	51.7224	65.0709	39.9144	BnaA06g38550D	LK035780	3802	4886	+	1085	protein_coding	Plastocyanin [Source:UniProtKB/TrEMBL;Acc:A0A078JL06]	-
GSBRNA2T00156553001	414.031	396.994	471.3	313.647	BnaA09g23960D	LK031877	912672	914172	+	915	protein_coding	-	-
GSBRNA2T00130546001	61.5625	57.1531	65.7858	46.1804	BnaC01g06270D	LK031789	1446551	1447673	+	1052	protein_coding	-	-
GSBRNA2T00121082001	72.8786	65.5263	74.83	63.6619	BnaA01g04740D	LK031804	202129	203243	+	1033	protein_coding	-	-
GSBRNA2T00112192001	371.825	401.197	403.365	301.184	BnaA03g26700D	LK031800	2534647	2535703	+	666	protein_coding	-	-
GSBRNA2T00100323001	93.6357	82.0212	85.6985	88.3689	BnaC07g47470D	LK031796	2839802	2842102	+	1495	protein_coding	-	-
GSBRNA2T00092877001	381.356	385.103	389.885	370.819	BnaA05g33020D	LK032826	54425	55087	-	505	protein_coding	BnaA01g33580D protein [Source:UniProtKB/TrEMBL;Acc:A0A078DBI9]	-
GSBRNA2T00104167001	346.532	356.835	346.297	229.714	BnaC09g44540D	LK031897	1012662	1013404	-	635	protein_coding	-	-
GSBRNA2T00038235001	67.7905	69.2812	78.3611	45.5907	BnaC01g32320D	LK032206	135152	135720	+	569	protein_coding	BnaC01g32320D protein [Source:UniProtKB/TrEMBL;Acc:A0A078GQU5]	-
GSBRNA2T00092183001	266.86	243.825	311.978	256.454	BnaA02g28130D	LK032805	55163	56885	+	1216	protein_coding	BnaA02g28130D protein [Source:UniProtKB/TrEMBL;Acc:A0A078GTR3]	-
GSBRNA2T00101920001	358.078	381.604	402.567	248.268	BnaA07g28180D	LK031892	30826	32106	-	718	protein_coding	-	-
GSBRNA2T00059297001	53.5658	56.752	47.0862	62.1307	BnaA08g04610D	LK032361	315213	317977	+	1614	protein_coding	Glyceraldehyde-3-phosphate dehydrogenase [Source:UniProtKB/TrEMBL;Acc:A0A078HBL5]	-
GSBRNA2T00123191001	434.996	402.001	435.283	377.418	BnaA04g24120D	LK031974	107313	109118	+	963	protein_coding	-	-
GSBRNA2T00149960001	33.831	30.9969	32.6879	31.2476	BnaC03g45180D	LK031860	31004	33264	+	1918	protein_coding	-	Aminotran_5
GSBRNA2T00146470001	355.994	361.29	399.36	295.214	BnaA07g33890D	LK031850	842990	844103	-	799	protein_coding	-	-
GSBRNA2T00101303001	345.767	316.094	366.053	333.658	BnaC01g33900D	LK031889	705301	707560	-	2017	protein_coding	Actin2.2 [Source:UniProtKB/TrEMBL;Acc:D8L1W0]	Actin
GSBRNA2T00097611001	342.744	366.208	356.476	284.432	BnaCnng67420D	LK041586	2816	3127	+	312	protein_coding	Histone H4 [Source:UniProtKB/TrEMBL;Acc:A0A078H5R4]	-
GSBRNA2T00010581001	498.46	540.409	528.623	683.565	BnaA09g52790D	LK044162	2	2720	-	1641	protein_coding	BnaA09g52790D protein (Fragment) [Source:UniProtKB/TrEMBL;Acc:A0A078JZC4]	Glyco_hydro_1
GSBRNA2T00077022001	447.408	459.551	468.588	301.514	BnaA04g20190D	LK032564	190274	191693	+	862	protein_coding	60S ribosomal protein L18a [Source:UniProtKB/TrEMBL;Acc:A0A078I0Q5]	-
GSBRNA2T00155026001	24.8	24.3061	23.8192	23.4726	BnaA03g38340D	LK031874	1247837	1250106	+	1937	protein_coding	-	Aminotran_5
GSBRNA2T00112886001	379.22	348.829	383.178	272.156	BnaC06g27990D	LK031929	82026	83280	-	690	protein_coding	-	-
GSBRNA2T00041394001	46.3673	48.121	54.2502	44.4499	BnaA02g09460D	LK032226	29319	31465	-	1374	protein_coding	Thiamine thiazole synthase, chloroplastic [Source:UniProtKB/TrEMBL;Acc:A0A078GUA1]	-
GSBRNA2T00098127001	38.6946	30.653	47.0815	27.8127	BnaC06g07480D	LK032962	58237	59131	+	895	protein_coding	BnaC06g07480D protein [Source:UniProtKB/TrEMBL;Acc:A0A078IJ61]	-
GSBRNA2T00057907001	48.9445	42.2039	49.0579	42.4508	BnaA06g10520D	LK032346	7318	8436	-	1010	protein_coding	Chlorophyll a-b binding protein, chloroplastic [Source:UniProtKB/TrEMBL;Acc:A0A078HBB1]	-
GSBRNA2T00105394001	78.8634	76.6862	67.6223	78.7008	BnaA06g07790D	LK031902	612805	614654	+	1487	protein_coding	Glyceraldehyde-3-phosphate dehydrogenase [Source:UniProtKB/TrEMBL;Acc:A0A078EFC4]	-
GSBRNA2T00090234001	340.419	339.679	525.36	345.307	BnaA04g12350D	LK032059	231062	232162	+	832	protein_coding	BnaA04g12350D protein [Source:UniProtKB/TrEMBL;Acc:A0A078FRU9]	RRM_1
GSBRNA2T00138891001	122.83	141.823	151.225	86.2094	BnaA03g21770D	LK031832	1081536	1082276	-	741	protein_coding	-	-
GSBRNA2T00081298001	373.38	364.914	389.443	370.251	BnaA08g02320D	LK032612	1350	3711	+	1775	protein_coding	Tubulin alpha chain [Source:UniProtKB/TrEMBL;Acc:A0A078EVJ4]	Tubulin
GSBRNA2T00156246001	47.6181	45.9066	48.6071	42.0138	BnaA06g04820D	LK031876	754258	755187	+	754	protein_coding	-	-
GSBRNA2T00076902001	162.549	173.127	174.191	126.033	BnaC09g17310D	LK032562	39053	40190	+	861	protein_coding	Thioredoxin H-type 1 [Source:UniProtKB/Swiss-Prot;Acc:P68177]	-
GSBRNA2T00070185001	110.503	96.7556	115.146	97.8662	BnaA02g13320D	LK032025	602298	603142	-	845	protein_coding	BnaA02g13320D protein [Source:UniProtKB/TrEMBL;Acc:A0A078FI41]	-
GSBRNA2T00150190001	373.457	377.077	373.227	262.606	BnaC03g46700D	LK031860	1472574	1473047	+	405	protein_coding	-	-
GSBRNA2T00006426001	393.156	445.162	441.179	485.726	BnaA04g18820D	LK032092	485471	487935	+	1352	protein_coding	BnaA04g18820D protein [Source:UniProtKB/TrEMBL;Acc:A0A078G2B4]	Kelch_1
GSBRNA2T00001324001	334.235	335.753	343	268.177	BnaA02g05320D	LK031993	123333	124555	-	981	protein_coding	BnaA02g05320D protein [Source:UniProtKB/TrEMBL;Acc:A0A078FUD5]	-
GSBRNA2T00106940001	332.048	319.158	348.603	207.022	BnaC09g49950D	LK031907	230826	231842	-	527	protein_coding	-	-
GSBRNA2T00009198001	346.777	335.549	375.801	267.22	BnaC09g13470D	LK032097	623364	624504	+	858	protein_coding	BnaC09g13470D protein [Source:UniProtKB/TrEMBL;Acc:A0A078G2P1]	-
GSBRNA2T00096086001	312.274	295.678	304.976	288.778	BnaC08g15900D	LK032886	24441	27094	+	1334	protein_coding	Glyceraldehyde-3-phosphate dehydrogenase [Source:UniProtKB/TrEMBL;Acc:A0A078ILF4]	-
GSBRNA2T00078057001	348.754	311.695	361.277	342.411	BnaA06g32840D	LK032037	408405	409941	-	1220	protein_coding	BnaA06g32840D protein [Source:UniProtKB/TrEMBL;Acc:A0A078FL45]	-
GSBRNA2T00018891001	51.6265	54.1114	46.9117	47.951	BnaA06g37230D	LK032130	565165	567570	+	1659	protein_coding	Fructose-bisphosphate aldolase [Source:UniProtKB/TrEMBL;Acc:A0A078GAI4]	-
GSBRNA2T00078161001	50.0664	46.1948	50.7797	35.187	BnaA06g31910D	LK032037	837263	838509	+	1151	protein_coding	Chlorophyll a-b binding protein, chloroplastic [Source:UniProtKB/TrEMBL;Acc:A0A078FL68]	-
GSBRNA2T00138906001	377.949	353.56	384.835	262.513	BnaA03g21620D	LK031832	1127576	1128049	-	474	protein_coding	BnaC03g72450D protein [Source:UniProtKB/TrEMBL;Acc:A0A078D4W1]	ubiquitin
GSBRNA2T00003541001	323.592	305.892	333.55	226.617	BnaC02g47680D	LK032999	70284	71208	-	643	protein_coding	BnaC02g47680D protein [Source:UniProtKB/TrEMBL;Acc:T1STH7]	-
GSBRNA2T00028976001	24.746	28.5981	31.9606	12.971	BnaC06g18520D	LK032168	456860	457249	+	390	protein_coding	BnaC06g18520D protein [Source:UniProtKB/TrEMBL;Acc:A0A078GF67]	-
GSBRNA2T00009473001	388.267	380.844	400.703	245.598	BnaA09g03890D	LK032100	142458	144454	+	846	protein_coding	BnaA09g03890D protein [Source:UniProtKB/TrEMBL;Acc:A0A078G326]	-
GSBRNA2T00146950001	379.198	392.128	402.446	304.417	BnaC06g08730D	LK031852	165554	167054	-	970	protein_coding	-	-
GSBRNA2T00149183001	371.643	391.842	403.431	275.007	BnaA04g01280D	LK031857	832446	833381	+	628	protein_coding	-	-
GSBRNA2T00144265001	344.699	362.745	388.924	224.38	BnaA06g29060D	LK031845	246272	247533	-	751	protein_coding	40S ribosomal protein S24 [Source:UniProtKB/TrEMBL;Acc:A0A078J2A2]	Ribosomal_S24e
GSBRNA2T00129404001	361.258	338.81	348.498	275.536	BnaA09g33030D	LK031814	1151442	1152628	+	714	protein_coding	-	ubiquitin
GSBRNA2T00151027001	392.127	386.178	393.431	294.233	BnaA03g43610D	LK031863	74684	75645	+	668	protein_coding	BnaA09g18000D protein [Source:UniProtKB/TrEMBL;Acc:A0A078CI72]	-
GSBRNA2T00126576001	373.951	359.236	422.469	250.019	BnaA04g05050D	LK031806	2084140	2085712	+	891	protein_coding	BnaC06g14370D protein [Source:UniProtKB/TrEMBL;Acc:A0A078CGB5]	-
GSBRNA2T00143554001	341.69	322.639	373.369	300.786	BnaA02g00190D	LK031842	1698163	1700499	-	2019	protein_coding	BnaC02g00690D protein [Source:UniProtKB/TrEMBL;Acc:A0A078DBS4]	Actin
GSBRNA2T00068024001	367.81	363.129	354.146	241.931	BnaA01g24800D	LK032449	273079	273692	-	536	protein_coding	60S ribosomal protein L27 [Source:UniProtKB/TrEMBL;Acc:A0A078IZH9]	-
GSBRNA2T00024570001	270.439	254.359	345.015	174.673	BnaA06g00380D	LK032153	7725	8243	+	519	protein_coding	BnaA06g00380D protein [Source:UniProtKB/TrEMBL;Acc:A0A078GC53]	-
GSBRNA2T00002744001	366.038	350.039	356.319	287.536	BnaC05g02380D	LK032083	369299	370604	-	665	protein_coding	BnaC05g02380D protein [Source:UniProtKB/TrEMBL;Acc:A0A078FUU2]	-
GSBRNA2T00015172001	435.026	450.862	389.968	355.097	BnaA08g25110D	LK032115	323664	325730	+	1449	protein_coding	Lactoylglutathione lyase [Source:UniProtKB/TrEMBL;Acc:A0A078G6I2]	Glyoxalase
GSBRNA2T00103728001	57.4041	66.7171	57.6896	55.125	BnaC06g36750D	LK031797	2782071	2783718	-	1212	protein_coding	-	-
GSBRNA2T00098803001	364.759	350.943	397.726	265.228	BnaA07g16820D	LK031787	1500785	1502167	-	700	protein_coding	40S ribosomal protein S26 [Source:UniProtKB/TrEMBL;Acc:A0A078JLL9]	-
GSBRNA2T00095767001	39.4022	32.0036	50.4913	30.4915	BnaA06g00210D	LK032875	19543	20239	+	697	protein_coding	BnaA06g00210D protein [Source:UniProtKB/TrEMBL;Acc:A0A078IGK4]	-
GSBRNA2T00049457001	141.98	139.33	145.964	111.343	BnaA09g39610D	LK032011	223187	224625	+	930	protein_coding	Peptidyl-prolyl cis-trans isomerase [Source:UniProtKB/TrEMBL;Acc:A0A078FAG6]	Pro_isomerase
GSBRNA2T00111266001	385.556	370.719	404.17	382.194	BnaA04g06420D	LK031924	788434	790469	+	1887	protein_coding	-	-
GSBRNA2T00045905001	370.968	353.654	360.028	221.295	BnaAnng03930D	LK032256	244740	245501	-	723	protein_coding	BnaAnng03930D protein [Source:UniProtKB/TrEMBL;Acc:A0A078H1G4]	-
GSBRNA2T00104479001	376.024	396.103	408.009	289.789	BnaC08g12410D	LK031899	176604	178027	-	699	protein_coding	-	-
GSBRNA2T00050618001	86.3645	78.1426	130.164	74.5713	BnaC07g15280D	LK032281	296702	300619	-	1844	protein_coding	BnaC07g15280D protein [Source:UniProtKB/TrEMBL;Acc:A0A078H4U6]	Catalase
GSBRNA2T00153473001	342.008	358.738	347.195	268.387	BnaC03g31580D	LK031870	419018	420106	-	709	protein_coding	-	-
GSBRNA2T00127069001	110.454	108.009	116.134	81.9469	BnaC08g31970D	LK031808	188169	189626	+	935	protein_coding	-	Pro_isomerase
GSBRNA2T00131894001	296.121	300.178	272.632	238.296	BnaC06g20430D	LK031817	831964	833183	-	907	protein_coding	Glutathione S-transferase [Source:UniProtKB/TrEMBL;Acc:Q2EGT6]	GST_N
GSBRNA2T00104131001	280.575	276.894	330.341	220.15	BnaC09g44830D	LK031897	879475	880101	+	627	protein_coding	-	-
GSBRNA2T00118041001	316.569	316.401	332.632	228	BnaC06g25310D	LK031950	1007297	1008509	-	720	protein_coding	BnaA02g14450D protein [Source:UniProtKB/TrEMBL;Acc:A0A078EUM2]	-
GSBRNA2T00030867001	404.953	377.699	377.935	246.574	BnaA02g26210D	LK031995	460803	461740	-	646	protein_coding	BnaA02g26210D protein [Source:UniProtKB/TrEMBL;Acc:A0A078F8N6]	-
GSBRNA2T00094407001	307.365	308.244	334.059	229.75	BnaC09g36740D	LK032065	583588	584848	-	756	protein_coding	BnaA02g05320D protein [Source:UniProtKB/TrEMBL;Acc:A0A078FUD5]	-
GSBRNA2T00126133001	351.53	352.845	351.656	239.115	BnaC01g26350D	LK031788	4085948	4086736	+	750	protein_coding	-	KOW
GSBRNA2T00054097001	62.5569	64.0022	65.2029	49.5349	BnaA01g19750D	LK032310	389858	392897	+	1322	protein_coding	BnaA01g19750D protein [Source:UniProtKB/TrEMBL;Acc:A0A078H8X9]	-
GSBRNA2T00155471001	334.627	305.643	331.641	252.281	BnaC08g31100D	LK031795	451372	452393	+	766	protein_coding	40S ribosomal protein S27 [Source:UniProtKB/TrEMBL;Acc:A0A078C6I6]	-
GSBRNA2T00123537001	64.3458	70.6976	72.6147	44.9453	BnaCnng01930D	LK031975	709681	711110	+	816	protein_coding	-	-
GSBRNA2T00005645001	64.6532	64.2198	67.5375	48.6098	BnaA09g08030D	LK032087	102834	105134	-	1594	protein_coding	Ferredoxin--NADP reductase, chloroplastic [Source:UniProtKB/TrEMBL;Acc:A0A078G0R3]	NAD_binding_1
GSBRNA2T00018506001	53.9299	54.5188	57.532	45.8253	BnaA09g01470D	LK032127	632483	634402	+	1114	protein_coding	Cytochrome b6-f complex iron-sulfur subunit [Source:UniProtKB/TrEMBL;Acc:A0A078GBR6]	-
GSBRNA2T00075122001	305.803	277.29	441.353	241.376	BnaC01g00280D	LK032530	79543	80612	-	790	protein_coding	BnaC01g00280D protein [Source:UniProtKB/TrEMBL;Acc:A0A078HY47]	RRM_1
GSBRNA2T00021188001	29.7654	28.4158	34.9439	19.2348	BnaA06g02370D	LK032136	425312	425752	-	441	protein_coding	BnaA06g02370D protein [Source:UniProtKB/TrEMBL;Acc:A0A078G8S3]	-
GSBRNA2T00151005001	305.047	284.591	309.786	198.107	BnaA08g15810D	LK031862	1592809	1594014	+	665	protein_coding	-	-
GSBRNA2T00127853001	295.599	324.531	353.284	236.964	BnaC04g39940D	LK031809	2032637	2033319	+	683	protein_coding	-	Histone
GSBRNA2T00109185001	346.913	323.344	342.94	251.735	BnaC08g23840D	LK031799	1672937	1674189	-	664	protein_coding	-	ubiquitin
GSBRNA2T00099351001	376.802	408.858	394.467	303.716	BnaA07g21490D	LK031787	3908317	3909335	+	885	protein_coding	-	-
GSBRNA2T00075208001	341.108	390.652	385.165	268.332	BnaC04g22220D	LK032531	222189	223641	+	635	protein_coding	BnaC04g22220D protein [Source:UniProtKB/TrEMBL;Acc:A0A078HZA4]	-
GSBRNA2T00150903001	337.231	335.11	364.737	197.658	BnaA08g16640D	LK031862	1218908	1219900	+	625	protein_coding	-	-
GSBRNA2T00099236001	281.961	289.625	281.958	212.031	BnaA07g20570D	LK031787	3365661	3366921	+	952	protein_coding	-	GST_N
GSBRNA2T00093856001	21.9785	21.1613	23.8054	16.9917	BnaC06g04530D	LK032860	101031	101551	+	521	protein_coding	BnaC06g04530D protein [Source:UniProtKB/TrEMBL;Acc:A0A078IIM7]	-
GSBRNA2T00155073001	316.28	261.137	379.095	324.015	BnaA03g38740D	LK031874	1440716	1442281	+	906	protein_coding	-	-
GSBRNA2T00012867001	345.289	355.519	353.974	264.649	BnaC08g13790D	LK032110	626679	627749	+	733	protein_coding	BnaC08g13790D protein [Source:UniProtKB/TrEMBL;Acc:A0A078EYZ3]	-
GSBRNA2T00000767001	145.405	151.043	158.162	101.435	BnaA06g24150D	LK031989	612009	613016	-	773	protein_coding	BnaA06g24150D protein [Source:UniProtKB/TrEMBL;Acc:A0A078F6Z1]	-
GSBRNA2T00025110001	347.137	344.144	354.92	218.854	BnaCnng33680D	LK033696	20945	21537	+	515	protein_coding	60S ribosomal protein L27 [Source:UniProtKB/TrEMBL;Acc:A0A078IZH9]	-
GSBRNA2T00143277001	354.022	326.033	365.364	209.64	BnaA02g02540D	LK031842	638954	640111	+	845	protein_coding	-	S4
GSBRNA2T00134796001	337.58	336.963	331.079	260.114	BnaC09g06910D	LK031824	672184	672783	-	543	protein_coding	Histone H3 [Source:UniProtKB/TrEMBL;Acc:A0A078CWM8]	Histone
GSBRNA2T00112868001	389.767	348.786	390.169	310.639	BnaC06g27870D	LK031929	4971	6231	-	989	protein_coding	-	-
GSBRNA2T00112545001	364.004	374.678	365.058	267.849	BnaC07g35100D	LK031927	350450	351425	-	711	protein_coding	BnaA09g18000D protein [Source:UniProtKB/TrEMBL;Acc:A0A078CI72]	-
GSBRNA2T00071316001	345.22	349.736	355.556	258.807	BnaC06g14370D	LK032034	275832	277144	+	730	protein_coding	BnaC06g14370D protein [Source:UniProtKB/TrEMBL;Acc:A0A078CGB5]	-
GSBRNA2T00062853001	342.169	303.447	342.879	340.983	BnaC03g71530D	LK036041	7852	8383	+	532	protein_coding	BnaAnng31190D protein [Source:UniProtKB/TrEMBL;Acc:A0A078EW64]	-
GSBRNA2T00088488001	78.6418	73.1635	66.3004	60.0325	BnaC08g46180D	LK039612	75	2557	+	1432	protein_coding	Glyceraldehyde-3-phosphate dehydrogenase (Fragment) [Source:UniProtKB/TrEMBL;Acc:A0A078JPL9]	-
GSBRNA2T00012720001	305.483	296.766	301.626	270.879	BnaC07g12330D	LK032109	491019	498422	+	1668	protein_coding	BnaC07g12330D protein [Source:UniProtKB/TrEMBL;Acc:A0A078G571]	-
GSBRNA2T00044708001	345.799	357.087	356.724	243.179	BnaC05g37290D	LK032249	281192	282439	+	628	protein_coding	Ribosomal protein L37 [Source:UniProtKB/TrEMBL;Acc:A0A078GZX4]	-
GSBRNA2T00102738001	61.8568	64.0564	56.8592	60.538	BnaA07g31590D	LK031894	1292883	1294969	+	1498	protein_coding	-	Pyr_redox_2
GSBRNA2T00043017001	344.846	334.147	313.519	297.696	BnaA06g13760D	LK032236	419103	420104	+	817	protein_coding	BnaA06g13760D protein [Source:UniProtKB/TrEMBL;Acc:A0A078GSE8]	-
GSBRNA2T00132566001	326.334	329.629	342.824	213.781	BnaC03g20800D	LK031818	2058806	2060053	-	779	protein_coding	-	-
GSBRNA2T00149494001	327.072	319.267	345.143	258.866	BnaA01g16130D	LK031858	699457	700702	+	678	protein_coding	-	-
GSBRNA2T00121458001	351.99	348.612	363.085	291.656	BnaA01g01470D	LK031804	1626581	1628095	+	986	protein_coding	-	Ribosomal_L2_C
GSBRNA2T00045272001	366.747	354.414	368.611	260.595	BnaA04g15900D	LK032254	352085	353821	+	1046	protein_coding	Ribosomal protein [Source:UniProtKB/TrEMBL;Acc:A0A078H195]	-
GSBRNA2T00129445001	332.921	327.208	327.734	236.609	BnaA09g33390D	LK031814	1374133	1375486	-	1060	protein_coding	-	-
GSBRNA2T00133026001	347.863	336.086	325.181	257.454	BnaA05g00350D	LK031819	1978982	1983239	+	958	protein_coding	-	-
GSBRNA2T00059815001	105.26	106.043	99.8884	92.3186	BnaA08g04420D	LK032365	183131	184649	+	1273	protein_coding	BnaA08g04420D protein [Source:UniProtKB/TrEMBL;Acc:A0A078HF58]	-
GSBRNA2T00100115001	343.642	348.041	360.981	272.402	BnaC07g45990D	LK031796	1923675	1925146	+	989	protein_coding	BnaAnng08420D protein [Source:UniProtKB/TrEMBL;Acc:A0A078BWL0]	Ribosomal_L2_C
GSBRNA2T00081375001	358.771	353.077	365.741	266.84	BnaA02g04810D	LK032613	155312	156916	+	905	protein_coding	40S ribosomal protein S8 [Source:UniProtKB/TrEMBL;Acc:A0A078I2K9]	-
GSBRNA2T00154163001	308.944	321.142	355.951	213.722	BnaA10g14400D	LK031872	444842	446043	+	744	protein_coding	-	efhand
GSBRNA2T00061360001	215.795	198.623	189.915	147.43	BnaA09g24910D	LK032019	457013	458147	+	912	protein_coding	BnaA09g24910D protein [Source:UniProtKB/TrEMBL;Acc:A0A078FGB7]	-
GSBRNA2T00153739001	313.946	328.769	350.846	246.262	BnaC03g33700D	LK031870	1516542	1518087	+	736	protein_coding	BnaC05g02580D protein [Source:UniProtKB/TrEMBL;Acc:A0A078CAS9]	-
GSBRNA2T00137518001	280.497	269.924	333.69	207.006	BnaA03g34250D	LK031828	975928	977334	+	924	protein_coding	-	-
GSBRNA2T00018367001	302.947	277.903	311.315	319.672	BnaA09g00390D	LK032127	35728	37945	-	2134	protein_coding	BnaA09g00390D protein [Source:UniProtKB/TrEMBL;Acc:A0A078K2G4]	-
GSBRNA2T00029937001	279.805	301.533	311.53	197.712	BnaCnng77830D	LK051242	273	992	-	720	protein_coding	Histone H2B [Source:UniProtKB/TrEMBL;Acc:A0A078K3Z1]	Histone
GSBRNA2T00150281001	335.889	296.51	356.896	265.496	BnaA10g02560D	LK031861	238308	240553	+	1403	protein_coding	-	-
GSBRNA2T00122213001	279.436	252.416	262.815	227.412	BnaA09g49130D	LK031968	649457	650084	+	628	protein_coding	BnaAnng31190D protein [Source:UniProtKB/TrEMBL;Acc:A0A078EW64]	-
GSBRNA2T00143769001	229.036	238.495	271.971	229.188	BnaC06g22030D	LK031843	921724	923061	+	888	protein_coding	-	Skp1_POZ
GSBRNA2T00072297001	30.4001	38.7858	36.9824	33.1786	BnaA02g27980D	LK032487	287372	289947	+	1375	protein_coding	BnaA02g27980D protein [Source:UniProtKB/TrEMBL;Acc:A0A078HW44]	-
GSBRNA2T00104176001	293.931	288.465	340.574	238.106	BnaC09g44450D	LK031897	1050388	1052875	-	1742	protein_coding	-	Tubulin
GSBRNA2T00073593001	331.234	337.461	348.813	280.808	BnaCnng58850D	LK037274	2461	3935	+	733	protein_coding	40S ribosomal protein S26 [Source:UniProtKB/TrEMBL;Acc:A0A078JLL9]	-
GSBRNA2T00130032001	351.146	343.211	372.148	227.089	BnaA03g05300D	LK031815	1554588	1556146	-	903	protein_coding	-	S4
GSBRNA2T00119839001	304.381	299.947	312.529	230.117	BnaC03g28760D	LK031959	478476	480333	+	1045	protein_coding	-	-
GSBRNA2T00007772001	529.106	471.48	350.234	230.566	BnaAnng35150D	LK043459	1708	2950	-	775	protein_coding	BnaAnng35150D protein (Fragment) [Source:UniProtKB/TrEMBL;Acc:A0A078JYV4]	Aminotran_1_2
GSBRNA2T00021980001	401.813	379.957	389.06	334.767	BnaC04g49060D	LK032143	210080	211915	+	1762	protein_coding	BnaC04g49060D protein [Source:UniProtKB/TrEMBL;Acc:A0A078GFI3]	-
GSBRNA2T00117779001	357.826	347.797	392.272	246.765	BnaA09g18990D	LK031949	306363	307020	+	324	protein_coding	-	-
GSBRNA2T00156614001	82.4691	82.5058	92.0243	56.593	BnaA09g24310D	LK031877	1322544	1323667	+	841	protein_coding	-	-
GSBRNA2T00097862001	68.1438	66.0599	71.4529	61.6911	BnaC02g48890D	LK032954	90616	92359	-	1373	protein_coding	BnaC02g48890D protein [Source:UniProtKB/TrEMBL;Acc:A0A078ILU2]	-
GSBRNA2T00044890001	325.244	346.478	291.225	287.476	BnaC04g31650D	LK032251	66450	68402	+	1310	protein_coding	BnaC04g31650D protein [Source:UniProtKB/TrEMBL;Acc:A0A078GYM2]	-
GSBRNA2T00033979001	76.6673	72.5829	86.636	48.0828	BnaAnng17550D	LK034007	24750	25170	+	340	protein_coding	BnaAnng17550D protein [Source:UniProtKB/TrEMBL;Acc:A0A078J964]	-
GSBRNA2T00125583001	71.1885	62.9879	76.1188	59.2954	BnaA05g13640D	LK031984	413759	414479	-	721	protein_coding	BnaA05g13640D protein [Source:UniProtKB/TrEMBL;Acc:A0A078F1A3]	-
GSBRNA2T00138964001	107.374	94.4595	136.482	92.6246	BnaA03g21100D	LK031832	1379650	1380351	-	702	protein_coding	-	-
GSBRNA2T00102139001	343.156	337.87	336.475	260.413	BnaA07g26380D	LK031892	984666	986183	-	843	protein_coding	-	-
GSBRNA2T00080689001	328.026	315.123	345.039	251.664	BnaA05g28950D	LK032599	158757	159909	+	680	protein_coding	BnaA05g28950D protein [Source:UniProtKB/TrEMBL;Acc:A0A078I496]	-
GSBRNA2T00150509001	313.046	314.349	336.578	210.183	BnaA10g00720D	LK031861	1243756	1245205	-	683	protein_coding	-	-
GSBRNA2T00135010001	107.223	98.2272	139.63	130.664	BnaC09g08390D	LK031824	1698339	1699133	-	771	protein_coding	-	-
GSBRNA2T00114226001	326.19	333.657	356.576	232.573	BnaA08g01520D	LK031935	1001346	1002775	+	526	protein_coding	-	-
GSBRNA2T00114233001	58.1099	63.3755	61.363	52.3877	BnaA08g01590D	LK031935	1037675	1038449	-	620	protein_coding	-	-
GSBRNA2T00120671001	290.527	356.449	235.829	203.759	BnaC02g38640D	LK031963	858868	859179	+	312	protein_coding	-	-
GSBRNA2T00063239001	336.113	322.697	352.073	254.575	BnaA04g26120D	LK032390	106295	107460	-	699	protein_coding	BnaA04g26120D protein [Source:UniProtKB/TrEMBL;Acc:A0A078HI71]	-
GSBRNA2T00060356001	123.143	117.819	120.847	102.375	BnaC08g05110D	LK032373	301957	303439	+	1229	protein_coding	BnaC08g05110D protein [Source:UniProtKB/TrEMBL;Acc:A0A078HD86]	-
GSBRNA2T00078305001	294.606	268.989	303.557	227.076	BnaA09g43600D	LK032038	682535	683547	-	705	protein_coding	BnaA09g43600D protein [Source:UniProtKB/TrEMBL;Acc:A0A078FNC4]	-
GSBRNA2T00093765001	174.84	162.074	183.901	164.171	BnaA02g29080D	LK032857	59487	60285	-	667	protein_coding	BnaA02g29080D protein [Source:UniProtKB/TrEMBL;Acc:A0A078IL04]	-
GSBRNA2T00124028001	332.943	317.414	379.343	249.245	BnaC03g40660D	LK031805	2401559	2402233	+	572	protein_coding	BnaA01g26560D protein [Source:UniProtKB/TrEMBL;Acc:A0A078CLN7]	-
GSBRNA2T00073197001	17.1061	17.7362	15.8879	13.7424	BnaC04g00600D	LK032500	229663	231209	+	927	protein_coding	BnaC04g00600D protein [Source:UniProtKB/TrEMBL;Acc:A0A078HUS6]	-
GSBRNA2T00063846001	35.6605	32.4298	47.666	22.167	BnaA01g25400D	LK032397	318671	319260	+	590	protein_coding	BnaA01g25400D protein [Source:UniProtKB/TrEMBL;Acc:A0A078HG31]	-
GSBRNA2T00140443001	342.736	311.635	320.056	262.652	BnaC03g06830D	LK031791	1181747	1183303	-	897	protein_coding	-	S4
GSBRNA2T00042212001	307.999	312.861	326.256	254.155	BnaC01g19250D	LK032234	145604	147019	-	722	protein_coding	BnaC01g19250D protein [Source:UniProtKB/TrEMBL;Acc:A0A078GXC1]	-
GSBRNA2T00134990001	45.1881	41.7888	46.2203	35.6319	BnaC09g08190D	LK031824	1567725	1569829	+	1392	protein_coding	-	NAD_binding_1
GSBRNA2T00133752001	331.941	326.627	339.926	246.362	BnaC07g28280D	LK031821	1693162	1694745	-	920	protein_coding	-	-
GSBRNA2T00053160001	286.645	262.566	275.855	224.673	BnaA09g16400D	LK032303	298457	300373	-	1413	protein_coding	Malate dehydrogenase [Source:UniProtKB/TrEMBL;Acc:A0A078H7S5]	-
GSBRNA2T00052658001	305.391	295.465	304.917	195.726	BnaC03g15950D	LK032297	311659	312866	-	831	protein_coding	BnaC03g15950D protein [Source:UniProtKB/TrEMBL;Acc:A0A078H5A4]	Ribosomal_S10
GSBRNA2T00085464001	331.933	327.936	339.256	320.446	BnaC05g01420D	LK032052	741677	743245	-	939	protein_coding	Ribosomal protein L19 [Source:UniProtKB/TrEMBL;Acc:A0A078FSI2]	-
GSBRNA2T00115207001	263.22	252.319	282.921	207.11	BnaC04g25490D	LK031938	684709	687143	+	1124	protein_coding	-	-
GSBRNA2T00099354001	190.76	180.367	219.385	188.601	BnaA07g21520D	LK031787	3928394	3929669	-	822	protein_coding	-	Skp1_POZ
GSBRNA2T00005430001	263.772	300.372	306.641	247.9	BnaA04g21530D	LK032085	462339	462854	+	516	protein_coding	Histone H4 [Source:UniProtKB/TrEMBL;Acc:A0A078H5R4]	-
GSBRNA2T00046055001	249.776	233.307	253.98	198.082	BnaA02g33370D	LK032258	241484	242320	+	837	protein_coding	BnaA02g33370D protein [Source:UniProtKB/TrEMBL;Acc:A0A078GW71]	-
GSBRNA2T00103354001	25.4804	21.3174	33.1401	21.9315	BnaC06g33770D	LK031797	1202372	1203193	-	654	protein_coding	-	-
GSBRNA2T00101036001	308.569	300.552	322.809	215.071	BnaC04g28070D	LK031888	538020	539349	+	691	protein_coding	-	ubiquitin
GSBRNA2T00023355001	301.469	305.971	329.886	218.005	BnaCnng32900D	LK033653	32586	34122	-	887	protein_coding	BnaC06g14370D protein [Source:UniProtKB/TrEMBL;Acc:A0A078CGB5]	-
GSBRNA2T00046365001	301.002	300.486	313.88	233.463	BnaC04g27310D	LK032262	400898	401653	+	756	protein_coding	BnaC04g27310D protein [Source:UniProtKB/TrEMBL;Acc:A0A078CJJ5]	-
GSBRNA2T00142474001	278.651	260.243	294.278	216.719	BnaC05g20200D	LK031839	1665277	1666741	+	925	protein_coding	Eukaryotic translation initiation factor 5A [Source:UniProtKB/TrEMBL;Acc:A0A078D7G6]	-
GSBRNA2T00090984001	294.957	286.31	275.501	214.941	BnaA02g12330D	LK032063	588212	589402	-	915	protein_coding	BnaA02g12330D protein [Source:UniProtKB/TrEMBL;Acc:A0A078FU03]	-
GSBRNA2T00037283001	115.902	102.871	127.176	100.28	BnaC04g50590D	LK032203	198674	200494	-	1211	protein_coding	BnaA04g26560D protein [Source:UniProtKB/TrEMBL;Acc:A0A078HJQ7]	-
GSBRNA2T00121833001	284.134	281.125	299.007	157.895	BnaA09g37890D	LK031967	137964	138739	+	429	protein_coding	-	-
GSBRNA2T00073057001	325.92	325.248	353.856	236.613	BnaA08g20570D	LK032498	99538	100177	-	553	protein_coding	BnaA08g20570D protein [Source:UniProtKB/TrEMBL;Acc:A0A078HS68]	-
GSBRNA2T00126533001	296.822	296.739	328.453	217.343	BnaA04g04780D	LK031806	1880192	1880906	+	715	protein_coding	BnaC04g27310D protein [Source:UniProtKB/TrEMBL;Acc:A0A078CJJ5]	-
GSBRNA2T00156840001	276.502	290.881	283.47	161.598	BnaC04g21420D	LK031878	1136994	1137717	-	724	protein_coding	Ubiquitin-40S ribosomal protein S27a-3 [Source:Projected from Arabidopsis thaliana (AT3G62250) UniProtKB/Swiss-Prot;Acc:P59233]	ubiquitin
GSBRNA2T00135897001	308.243	335.509	353.167	242.518	BnaA10g21870D	LK031790	2049890	2050514	+	523	protein_coding	-	Histone
GSBRNA2T00066856001	192.034	191.073	203.956	136.433	BnaAnng25180D	LK036516	5973	8078	+	1073	protein_coding	BnaAnng25180D protein [Source:UniProtKB/TrEMBL;Acc:A0A078JMY8]	-
GSBRNA2T00041549001	21.0155	19.6257	24.9729	15.3871	BnaC06g26560D	LK032227	262805	264099	+	1295	protein_coding	BnaC06g26560D protein [Source:UniProtKB/TrEMBL;Acc:A0A078GW52]	-
GSBRNA2T00049351001	285.6	286.986	313.088	200.856	BnaA03g01450D	LK032010	663486	664429	+	944	protein_coding	BnaA03g01450D protein [Source:UniProtKB/TrEMBL;Acc:A0A078FED6]	-
GSBRNA2T00051735001	121.42	130.521	111.416	95.7662	BnaC05g28570D	LK032291	13825	14822	+	745	protein_coding	Glycine cleavage system H protein [Source:UniProtKB/TrEMBL;Acc:A0A078H4F2]	-
GSBRNA2T00096003001	37.3808	41.3948	35.0084	40.518	BnaCnng66500D	LK041010	1518	2563	+	1046	protein_coding	BnaCnng66500D protein [Source:UniProtKB/TrEMBL;Acc:A0A078JT79]	-
GSBRNA2T00053184001	135.197	141.011	144.575	98.3867	BnaA09g16230D	LK032303	420818	422033	-	928	protein_coding	Thioredoxin [Source:UniProtKB/TrEMBL;Acc:A0A078H2Z2]	-
GSBRNA2T00088395001	136.517	157.779	154.515	111.82	BnaA07g14320D	LK032743	80997	82245	+	779	protein_coding	BnaA07g14320D protein [Source:UniProtKB/TrEMBL;Acc:A0A078ICP5]	-
GSBRNA2T00028539001	310.624	319.102	308.819	304.667	BnaCnng36150D	LK033874	2551	4091	+	920	protein_coding	40S ribosomal protein S8 (Fragment) [Source:UniProtKB/TrEMBL;Acc:A0A078J3A4]	-
GSBRNA2T00153505001	63.3829	59.672	63.4409	49.3092	BnaC03g31830D	LK031870	589020	590349	+	847	protein_coding	-	-
GSBRNA2T00084701001	204.134	219.715	219.058	154.228	BnaC04g48210D	LK032047	579809	580147	+	339	protein_coding	BnaC04g48210D protein [Source:UniProtKB/TrEMBL;Acc:A0A078FPJ5]	-
GSBRNA2T00042579001	273.612	263.819	281.548	201.592	BnaA06g38660D	LK034526	541	1878	+	760	protein_coding	BnaA06g38660D protein [Source:UniProtKB/TrEMBL;Acc:A0A078JH15]	-
GSBRNA2T00121682001	259.381	249.831	274.713	183.951	BnaC08g20590D	LK031966	282173	283495	-	742	protein_coding	-	-
GSBRNA2T00109132001	289.33	289.422	270.914	221.791	BnaC08g24220D	LK031799	1424491	1425836	+	788	protein_coding	BnaC06g14370D protein [Source:UniProtKB/TrEMBL;Acc:A0A078CGB5]	-
GSBRNA2T00090046001	242.504	272.283	253.22	195.444	BnaC04g15480D	LK032057	587683	588378	+	696	protein_coding	Histone H2B [Source:UniProtKB/TrEMBL;Acc:A0A078FRK5]	Histone
GSBRNA2T00063287001	132.582	109.299	130.899	122.547	BnaA04g26560D	LK032390	300268	302007	+	1182	protein_coding	BnaA04g26560D protein [Source:UniProtKB/TrEMBL;Acc:A0A078HJQ7]	-
GSBRNA2T00028841001	303.503	301.489	315.165	221.029	BnaC02g39900D	LK032167	324702	326104	-	833	protein_coding	BnaC02g39900D protein [Source:UniProtKB/TrEMBL;Acc:A0A078GKB6]	-
GSBRNA2T00053675001	236.434	238.655	303.052	139.05	BnaC06g07230D	LK032305	46170	46673	+	504	protein_coding	BnaC06g07230D protein [Source:UniProtKB/TrEMBL;Acc:A0A078H5D1]	-
GSBRNA2T00089665001	301.835	291.548	289.299	207.153	BnaA08g27790D	LK032055	244741	246524	-	651	protein_coding	BnaA08g27790D protein [Source:UniProtKB/TrEMBL;Acc:A0A078FM43]	-
GSBRNA2T00068966001	266.442	251.218	284.596	250.918	BnaC02g00690D	LK032463	22947	25266	+	2005	protein_coding	BnaC02g00690D protein [Source:UniProtKB/TrEMBL;Acc:A0A078DBS4]	Actin
GSBRNA2T00110594001	303.551	288.124	329.384	205.879	BnaC03g37210D	LK031921	671987	673802	-	894	protein_coding	-	-
GSBRNA2T00110422001	288.435	272.224	300.352	185.74	BnaC04g23010D	LK031920	910447	912158	-	648	protein_coding	-	-
GSBRNA2T00005101001	295.895	270.568	288.059	213.121	BnaA03g57330D	LK042819	892	1332	+	441	protein_coding	BnaA03g57330D protein [Source:UniProtKB/TrEMBL;Acc:A0A078JYA7]	-
GSBRNA2T00024704001	246.666	217.146	236.755	200.55	BnaC03g57360D	LK032154	72903	74292	+	859	protein_coding	Eukaryotic translation initiation factor 5A [Source:UniProtKB/TrEMBL;Acc:A0A078D7G6]	-
GSBRNA2T00130203001	157.339	153.709	139.789	94.8063	BnaA03g06760D	LK031815	2132554	2133151	+	598	protein_coding	-	-
GSBRNA2T00099050001	272.376	282.295	299.302	186.206	BnaA07g18920D	LK031787	2538259	2539336	-	844	protein_coding	40S ribosomal protein S27 [Source:UniProtKB/TrEMBL;Acc:A0A078C6I6]	-
GSBRNA2T00152006001	279.288	233.25	241.632	205.637	BnaC02g04020D	LK031865	1333162	1333359	-	198	protein_coding	-	-
GSBRNA2T00153195001	283.246	275.474	276.686	235.801	BnaC08g06260D	LK031869	316380	317054	+	588	protein_coding	-	-
GSBRNA2T00030013001	375.374	338.521	405.78	278.487	BnaA05g34760D	LK033912	17894	18686	+	633	protein_coding	Non-specific lipid-transfer protein [Source:UniProtKB/TrEMBL;Acc:A0A078J756]	-
GSBRNA2T00145290001	283.24	284.445	324.337	225.099	BnaC08g00720D	LK031846	1223263	1224542	-	793	protein_coding	BnaA01g33580D protein [Source:UniProtKB/TrEMBL;Acc:A0A078DBI9]	-
GSBRNA2T00097389001	22.1537	21.405	25.9694	24.8602	BnaA07g38700D	LK041558	967	2074	+	1108	protein_coding	BnaA07g38700D protein [Source:UniProtKB/TrEMBL;Acc:A0A078JXM1]	-
GSBRNA2T00048358001	272.947	294.743	289.598	217.07	BnaA05g17350D	LK032005	55766	56352	-	509	protein_coding	60S ribosomal protein L27 [Source:UniProtKB/TrEMBL;Acc:A0A078IH64]	-
GSBRNA2T00048239001	279.12	272.993	301.585	266.772	BnaCnng48720D	LK034955	1564	2871	-	925	protein_coding	Ribosomal protein L19 [Source:UniProtKB/TrEMBL;Acc:A0A078JKC2]	-
GSBRNA2T00104789001	39.3156	37.4129	38.8002	31.2426	BnaA05g25050D	LK031900	377007	379399	+	1476	protein_coding	-	FMN_dh
GSBRNA2T00112350001	124.996	206.257	155.467	176.014	BnaA07g11450D	LK031926	576123	577249	+	1001	protein_coding	Cold-regulated protein [Source:UniProtKB/TrEMBL;Acc:D9IUY3]	-
GSBRNA2T00124293001	275.525	268.375	287.021	199.99	BnaA07g24200D	LK031978	11482	12642	-	701	protein_coding	BnaA02g14450D protein [Source:UniProtKB/TrEMBL;Acc:A0A078EUM2]	-
GSBRNA2T00105117001	70.9144	65.6672	78.1825	39.7164	BnaC04g41290D	LK031901	611868	613033	+	838	protein_coding	-	-
GSBRNA2T00031863001	289.534	299.42	320.514	201.251	BnaC08g43840D	LK032000	781470	782637	+	736	protein_coding	BnaA09g50580D protein [Source:UniProtKB/TrEMBL;Acc:A0A078H6X9]	-
GSBRNA2T00052453001	301.685	310.324	320.783	228.995	BnaA09g51180D	LK032295	168469	169812	-	920	protein_coding	Ribosomal protein L19 [Source:UniProtKB/TrEMBL;Acc:A0A078H6P9]	-
GSBRNA2T00100305001	285.568	254.441	295.439	152.346	BnaC07g47340D	LK031796	2772042	2773148	-	672	protein_coding	-	-
GSBRNA2T00103948001	254.814	288.749	302.577	238.675	BnaC09g46260D	LK031897	110903	111534	-	530	protein_coding	-	Histone
GSBRNA2T00019935001	274.871	283.086	291.638	178.634	BnaCnng31050D	LK033512	52344	53186	-	843	protein_coding	BnaA07g37750D protein [Source:UniProtKB/TrEMBL;Acc:A0A078FJC0]	-
GSBRNA2T00054982001	73.1871	71.3915	99.9942	74.3659	BnaC08g19360D	LK032319	111955	115533	+	1925	protein_coding	BnaC08g19360D protein [Source:UniProtKB/TrEMBL;Acc:A0A078H701]	Catalase
GSBRNA2T00147639001	240.628	232.973	246.741	203.972	BnaA06g27710D	LK031854	1191399	1193614	+	1371	protein_coding	-	-
GSBRNA2T00127720001	285.372	280.976	289.094	200.52	BnaC04g39150D	LK031809	1251069	1256506	-	1270	protein_coding	-	-
GSBRNA2T00097853001	328.285	318.759	321.94	389.198	BnaA06g37700D	LK032953	57807	60358	+	1679	protein_coding	Tubulin alpha chain [Source:UniProtKB/TrEMBL;Acc:A0A078INH1]	Tubulin
GSBRNA2T00155347001	263.248	271.422	282.844	159.636	BnaC04g45340D	LK031875	1314823	1315927	+	770	protein_coding	60S ribosomal protein L36 [Source:UniProtKB/TrEMBL;Acc:A0A078DWS2]	-
GSBRNA2T00135734001	224.659	253.464	237.167	151.662	BnaA10g20530D	LK031790	1460155	1460857	+	601	protein_coding	-	-
GSBRNA2T00111715001	292.628	288.319	301.576	232.974	BnaA03g30650D	LK031800	805142	806269	+	756	protein_coding	-	-
GSBRNA2T00053968001	26.3031	26.5581	23.4371	23.9936	BnaC01g36930D	LK032309	49363	51642	-	1319	protein_coding	BnaC01g36930D protein [Source:UniProtKB/TrEMBL;Acc:A0A078H3K2]	FMN_dh
GSBRNA2T00112364001	240.153	237.711	274.209	243.275	BnaA07g11570D	LK031926	615868	618661	-	1662	protein_coding	-	ATP-synt_ab
GSBRNA2T00094548001	261.294	275.37	296.662	243.016	BnaA09g20730D	LK032066	593856	594718	-	576	protein_coding	BnaA09g20730D protein [Source:UniProtKB/TrEMBL;Acc:A0A078FQF0]	-
GSBRNA2T00061124001	236.446	250.168	358.814	175.416	BnaC03g60490D	LK032017	758284	760373	-	741	protein_coding	BnaC03g60490D protein [Source:UniProtKB/TrEMBL;Acc:A0A078FJ41]	RRM_1
GSBRNA2T00097455001	249.723	246.708	256.981	187.548	BnaAnng10730D	LK032937	90977	92472	+	698	protein_coding	40S ribosomal protein S24 [Source:UniProtKB/TrEMBL;Acc:A0A078J2A2]	Ribosomal_S24e
GSBRNA2T00152667001	273.082	283.077	294.324	179.273	BnaC04g07790D	LK031867	390731	391607	-	585	protein_coding	-	-
GSBRNA2T00135544001	283.667	269.77	315.913	214.718	BnaA10g18910D	LK031790	703318	704436	+	822	protein_coding	-	S4
GSBRNA2T00061575001	11.5533	14.9296	11.3765	9.65311	BnaC08g08290D	LK032021	345118	345673	+	556	protein_coding	BnaC08g08290D protein [Source:UniProtKB/TrEMBL;Acc:A0A078FGN2]	-
GSBRNA2T00148783001	226.214	229.76	258.215	200.738	BnaA03g09180D	LK031856	707758	709209	+	894	protein_coding	-	Cofilin_ADF
GSBRNA2T00028107001	228.05	253.755	411.347	224.8	BnaUnng05060D	LK050554	638	1752	-	837	protein_coding	BnaUnng05060D protein [Source:UniProtKB/TrEMBL;Acc:A0A078K3M7]	RRM_1
GSBRNA2T00112065001	261.046	268.099	259.375	182.684	BnaA03g27710D	LK031800	2040730	2042132	+	723	protein_coding	-	-
GSBRNA2T00125132001	242.581	268.857	268.485	237.414	BnaC03g35930D	LK031982	174188	175157	+	607	protein_coding	BnaC03g35930D protein [Source:UniProtKB/TrEMBL;Acc:A0A078F0G6]	-
GSBRNA2T00023338001	198.081	204.435	206.955	130.774	BnaAnng15150D	LK033651	44672	46045	+	676	protein_coding	Peptidylprolyl isomerase [Source:UniProtKB/TrEMBL;Acc:A0A078J3B1]	FKBP_C
GSBRNA2T00015275001	276.262	267.734	266.259	216.578	BnaA08g24270D	LK032115	659360	663563	-	1405	protein_coding	Glyceraldehyde-3-phosphate dehydrogenase [Source:UniProtKB/TrEMBL;Acc:A0A078G8S1]	-
GSBRNA2T00126685001	170.437	152.949	182.057	157.582	BnaA08g10860D	LK031807	304824	306476	+	1168	protein_coding	-	-
GSBRNA2T00066713001	263.431	256.357	279.211	197.517	BnaA03g13080D	LK032434	120395	121580	+	818	protein_coding	BnaA03g13080D protein [Source:UniProtKB/TrEMBL;Acc:A0A078EH92]	Ribosomal_S10
GSBRNA2T00097580001	252.038	238.569	237.911	186.198	BnaC08g47880D	LK032944	2	2796	+	960	protein_coding	Ribosomal protein L15 (Fragment) [Source:UniProtKB/TrEMBL;Acc:A0A078ILM4]	-
GSBRNA2T00103556001	50.802	51.343	49.6311	49.5163	BnaC06g35410D	LK031797	2048828	2050985	+	1510	protein_coding	-	Pyr_redox_2
GSBRNA2T00084657001	276.339	259.936	273.299	270.559	BnaC04g47870D	LK032047	392337	394354	-	1168	protein_coding	BnaC04g47870D protein [Source:UniProtKB/TrEMBL;Acc:A0A078FK35]	-
GSBRNA2T00014609001	291.042	271.938	281.565	205.677	BnaAnng13420D	LK033347	5355	10432	-	1027	protein_coding	Ribosomal protein L15 [Source:UniProtKB/TrEMBL;Acc:A0A078IXB6]	-
GSBRNA2T00154994001	181.013	219.172	218.434	160.589	BnaA03g38050D	LK031874	1107508	1108723	-	737	protein_coding	-	-
GSBRNA2T00031277001	272.124	255.152	299.429	237.581	BnaC07g34290D	LK031998	118920	120594	+	927	protein_coding	Ribosomal protein L15 [Source:UniProtKB/TrEMBL;Acc:A0A078DTE3]	-
GSBRNA2T00127187001	51.3289	57.8892	62.3062	32.245	BnaC08g32890D	LK031808	626744	627801	-	1058	protein_coding	-	-
GSBRNA2T00075849001	31.3899	35.0067	37.9063	24.4002	BnaA03g11710D	LK032543	55573	58874	-	1474	protein_coding	Thiamine thiazole synthase, chloroplastic [Source:UniProtKB/TrEMBL;Acc:A0A078I0E1]	-
GSBRNA2T00148813001	285.658	256.496	251.731	338.633	BnaA03g08920D	LK031856	801062	803228	+	1939	protein_coding	-	GTP_EFTU
GSBRNA2T00063964001	259.507	243.339	249.443	204.555	BnaC05g30330D	LK032399	190448	191038	-	513	protein_coding	60S ribosomal protein L27 [Source:UniProtKB/TrEMBL;Acc:A0A078HHQ5]	-
GSBRNA2T00007450001	167.625	165.333	205.559	147.668	BnaAnng11630D	LK033111	35251	36863	-	1185	protein_coding	BnaAnng11630D protein [Source:UniProtKB/TrEMBL;Acc:A0A078IUF9]	-
GSBRNA2T00135723001	247.563	238.701	280.707	198.046	BnaA10g20420D	LK031790	1432736	1434990	+	2014	protein_coding	-	Tubulin
GSBRNA2T00012875001	271.648	289.599	292.354	184.049	BnaC08g13710D	LK032110	650238	651297	-	723	protein_coding	BnaA08g26210D protein [Source:UniProtKB/TrEMBL;Acc:A0A078H015]	-
GSBRNA2T00098708001	254.606	247.858	271.218	165.84	BnaA07g16120D	LK031787	1035959	1036964	-	518	protein_coding	-	-
GSBRNA2T00127028001	191.956	148.178	188.249	193.785	BnaA08g08170D	LK031807	2293348	2293740	-	393	protein_coding	-	-
GSBRNA2T00044509001	278.257	261.839	284.884	234.239	BnaC01g40210D	LK032247	309653	312329	+	1384	protein_coding	BnaC01g40210D protein [Source:UniProtKB/TrEMBL;Acc:A0A078GXM8]	-
GSBRNA2T00138258001	60.3589	67.4856	71.6847	75.7972	BnaC01g13370D	LK031830	1109727	1111649	-	1183	protein_coding	-	-
GSBRNA2T00068193001	184.572	196.03	207.894	135.832	BnaC05g11560D	LK032453	144843	146012	-	498	protein_coding	BnaC05g11560D protein [Source:UniProtKB/TrEMBL;Acc:A0A078HP53]	-
GSBRNA2T00006524001	294.345	296.34	277.723	244.675	BnaC05g14230D	LK032093	321509	322730	-	812	protein_coding	BnaC05g14230D protein [Source:UniProtKB/TrEMBL;Acc:A0A078G2H3]	-
GSBRNA2T00023831001	180.451	168.18	211.465	135.643	BnaC05g39800D	LK032145	404718	405117	+	400	protein_coding	BnaC05g39800D protein [Source:UniProtKB/TrEMBL;Acc:A0A078GE82]	-
GSBRNA2T00129484001	243.918	253.037	257.805	185.239	BnaA09g33730D	LK031814	1548801	1549544	-	744	protein_coding	-	-
GSBRNA2T00074507001	271.006	241.599	276.825	223.561	BnaC02g08760D	LK032520	26165	27662	-	888	protein_coding	BnaC02g08760D protein [Source:UniProtKB/TrEMBL;Acc:A0A078HUS4]	-
GSBRNA2T00002640001	244.341	243.417	261.383	138.949	BnaA01g23850D	LK032082	694119	699148	-	642	protein_coding	BnaA01g23850D protein [Source:UniProtKB/TrEMBL;Acc:A0A078FYC8]	-
GSBRNA2T00097447001	296.876	271.513	302.113	221.341	BnaAnng10670D	LK032937	65195	67002	+	1041	protein_coding	40S ribosomal protein S3a [Source:UniProtKB/TrEMBL;Acc:A0A078HX00]	-
GSBRNA2T00064044001	293.131	279.638	288.335	221.592	BnaC08g45990D	LK032400	222465	223819	+	946	protein_coding	Ribosomal protein L19 [Source:UniProtKB/TrEMBL;Acc:A0A078HI92]	-
GSBRNA2T00008262001	60.7029	52.6194	63.4638	38.557	BnaA06g01690D	LK033147	75980	77188	+	684	protein_coding	BnaA06g01690D protein [Source:UniProtKB/TrEMBL;Acc:A0A078IU48]	-
GSBRNA2T00030726001	266.809	256.299	282.852	209.976	BnaC06g43680D	LK033970	15197	15850	+	654	protein_coding	BnaC06g43680D protein [Source:UniProtKB/TrEMBL;Acc:A0A078J4Q5]	-
GSBRNA2T00028961001	250.212	251.594	266.075	204.298	BnaC06g18420D	LK032168	410777	411490	+	714	protein_coding	BnaA04g27270D protein [Source:UniProtKB/TrEMBL;Acc:A0A078FAH6]	ubiquitin
GSBRNA2T00104989001	234.253	195.866	250.13	216.223	BnaA05g23460D	LK031900	1249620	1251391	+	1015	protein_coding	-	-
GSBRNA2T00087962001	190.254	181.335	202.923	166.268	BnaA10g03880D	LK032731	10277	13385	-	1719	protein_coding	BnaA10g03880D protein [Source:UniProtKB/TrEMBL;Acc:A0A078IEA6]	-
GSBRNA2T00110197001	263.84	223.02	258.962	168.374	BnaA10g07870D	LK031919	629132	630404	+	918	protein_coding	BnaA03g13080D protein [Source:UniProtKB/TrEMBL;Acc:A0A078EH92]	Ribosomal_S10
GSBRNA2T00002582001	220.84	214.975	261.22	262.421	BnaA01g23510D	LK032082	302953	305242	+	1785	protein_coding	Adenosylhomocysteinase [Source:UniProtKB/TrEMBL;Acc:A0A078FUB8]	-
GSBRNA2T00090615001	236.334	224.678	227.856	181.147	BnaA09g29060D	LK032061	303328	304689	+	872	protein_coding	Eukaryotic translation initiation factor 5A [Source:UniProtKB/TrEMBL;Acc:A0A078FTJ6]	-
GSBRNA2T00042845001	121.628	120.494	144.505	106.526	BnaC05g49400D	LK034569	13505	14311	+	807	protein_coding	BnaC05g49400D protein [Source:UniProtKB/TrEMBL;Acc:A0A078JBA2]	-
GSBRNA2T00005567001	271.454	257.868	284.854	173.291	BnaA01g26560D	LK032086	393335	394045	+	610	protein_coding	BnaA01g26560D protein [Source:UniProtKB/TrEMBL;Acc:A0A078CLN7]	-
GSBRNA2T00072401001	129.906	130.998	132.01	76.9366	BnaA09g18600D	LK032489	232071	232505	-	435	protein_coding	BnaA09g18600D protein [Source:UniProtKB/TrEMBL;Acc:A0A078HTS4]	-
GSBRNA2T00079723001	229.943	236.267	224.518	156.101	BnaC03g24210D	LK032583	43977	45470	-	527	protein_coding	BnaC03g24210D protein [Source:UniProtKB/TrEMBL;Acc:A0A078I3U9]	-
GSBRNA2T00102303001	163.864	167.132	179.702	125.151	BnaC02g14410D	LK031893	702718	704252	-	959	protein_coding	BnaA02g10330D protein [Source:UniProtKB/TrEMBL;Acc:B2LWX9]	UQ_con
GSBRNA2T00053344001	249.75	240.19	232.505	199.71	BnaA07g38870D	LK035189	8428	9133	+	706	protein_coding	BnaA07g38870D protein [Source:UniProtKB/TrEMBL;Acc:A0A078F7W7]	-
GSBRNA2T00027047001	242.406	226.554	258.727	149.121	BnaA05g30690D	LK032162	271050	271744	+	610	protein_coding	60S ribosomal protein L29 [Source:UniProtKB/TrEMBL;Acc:A0A078H8Y0]	-
GSBRNA2T00116748001	95.0964	90.4275	96.7354	80.1985	BnaA05g05230D	LK031802	576724	578439	+	1210	protein_coding	-	-
GSBRNA2T00136907001	201.861	183.688	236.845	144.597	BnaC08g36570D	LK031826	1584971	1585936	-	711	protein_coding	Profilin [Source:UniProtKB/TrEMBL;Acc:A0A078GAC4]	-
GSBRNA2T00049485001	35.2304	34.4376	33.9248	21.7129	BnaA09g39860D	LK032011	306632	307141	+	510	protein_coding	BnaA09g39860D protein [Source:UniProtKB/TrEMBL;Acc:A0A078FAI5]	-
GSBRNA2T00129747001	256.283	247.662	253.523	227.994	BnaA03g02870D	LK031815	494759	496542	-	1009	protein_coding	-	-
GSBRNA2T00094677001	245.135	268.256	213.722	260.314	BnaA09g05850D	LK032067	409623	410889	+	1054	protein_coding	BnaA09g05850D protein [Source:UniProtKB/TrEMBL;Acc:A0A078FVI1]	HSP70
GSBRNA2T00130789001	72.8976	70.4996	84.7177	50.1925	BnaC01g04200D	LK031789	2563781	2564776	-	676	protein_coding	-	-
GSBRNA2T00142503001	271.089	250.283	280.749	196.732	BnaC05g19970D	LK031839	1795926	1797060	-	844	protein_coding	-	S4
GSBRNA2T00090258001	31.4158	30.8605	26.7701	31.9718	BnaA04g12130D	LK032059	370057	372328	+	1698	protein_coding	Fructose-bisphosphate aldolase [Source:UniProtKB/TrEMBL;Acc:A0A078FU45]	-
GSBRNA2T00132454001	252.75	245.99	244.649	199.65	BnaC03g19960D	LK031818	1431797	1432999	+	656	protein_coding	-	ubiquitin
GSBRNA2T00155639001	242.05	245.095	247.4	157.799	BnaC08g29750D	LK031795	1081481	1082677	+	570	protein_coding	-	-
GSBRNA2T00016785001	97.3545	98.9792	122.468	55.4885	BnaC04g51970D	LK033398	29948	30683	+	736	protein_coding	BnaC04g51970D protein [Source:UniProtKB/TrEMBL;Acc:A0A078J0K8]	-
GSBRNA2T00123423001	217.471	187.112	208.904	106.037	BnaCnng01020D	LK031975	34160	34536	-	377	protein_coding	-	-
GSBRNA2T00006075001	94.142	85.8164	95.0029	81.6594	BnaC04g04640D	LK032090	144845	146479	-	1157	protein_coding	BnaC04g04640D protein [Source:UniProtKB/TrEMBL;Acc:A0A078G0R2]	-
GSBRNA2T00130767001	268.704	256.917	308.123	145.711	BnaC01g04410D	LK031789	2454211	2455076	+	431	protein_coding	BnaA03g50690D protein [Source:UniProtKB/TrEMBL;Acc:A0A068F5Y2]	-
GSBRNA2T00054994001	147.312	170.931	182.704	129.868	BnaC08g19430D	LK032319	165995	167638	+	1032	protein_coding	BnaC08g19430D protein [Source:UniProtKB/TrEMBL;Acc:A0A078H9X7]	HMG_box
GSBRNA2T00065649001	245.82	247.24	278.037	115.15	BnaA10g11350D	LK032420	253536	254337	-	637	protein_coding	BnaA10g11350D protein [Source:UniProtKB/TrEMBL;Acc:A0A078HK83]	-
GSBRNA2T00112960001	255.546	252.9	261.705	249.259	BnaC06g28490D	LK031929	475458	483298	+	779	protein_coding	-	-
GSBRNA2T00081358001	210.491	225.859	215.925	214.852	BnaA02g04960D	LK032613	98587	99222	+	636	protein_coding	BnaA02g04960D protein [Source:UniProtKB/TrEMBL;Acc:A0A078I2K1]	-
GSBRNA2T00079288001	106.094	113.847	111.429	68.2482	BnaC03g49060D	LK032044	524033	525208	+	795	protein_coding	BnaC03g49060D protein [Source:UniProtKB/TrEMBL;Acc:A0A078FQG6]	-
GSBRNA2T00097728001	256.083	272.658	270.644	198.722	BnaCnng19850D	LK032946	33195	34444	-	678	protein_coding	BnaCnng19850D protein [Source:UniProtKB/TrEMBL;Acc:A0A078IP88]	-
GSBRNA2T00106206001	92.9249	90.8464	81.7343	47.1189	BnaC05g38240D	LK031905	967060	967810	-	544	protein_coding	-	-
GSBRNA2T00068322001	124.672	120.122	120.07	85.4525	BnaAnng25690D	LK036693	4153	5266	+	627	protein_coding	BnaAnng25690D protein [Source:UniProtKB/TrEMBL;Acc:A0A078JRA5]	-
GSBRNA2T00072862001	240.403	206.135	230.6	209.367	BnaA01g32050D	LK032495	59520	61932	+	1304	protein_coding	BnaA01g32050D protein [Source:UniProtKB/TrEMBL;Acc:A0A078HVC4]	PfkB
GSBRNA2T00061787001	0	0.0778848	0.1507	0.112438	BnaC07g13200D	LK032023	166576	167473	-	823	protein_coding	BnaC07g13200D protein [Source:UniProtKB/TrEMBL;Acc:A0A078FDM3]	-
GSBRNA2T00101764001	281.701	273.191	257.508	255.315	BnaC05g35690D	LK031891	487949	490135	-	1479	protein_coding	Glutamine synthetase [Source:UniProtKB/TrEMBL;Acc:V9M2V8]	-
GSBRNA2T00006707001	274.552	261.531	276.419	200.132	BnaA03g57870D	LK033075	75014	81337	-	1186	protein_coding	BnaA03g57870D protein [Source:UniProtKB/TrEMBL;Acc:A0A078IS54]	-
GSBRNA2T00136956001	219.512	199.955	239.821	159.687	BnaC08g36200D	LK031826	1775633	1776644	+	678	protein_coding	-	-
GSBRNA2T00128616001	228.962	239.906	221.984	175.815	BnaC07g19160D	LK031812	640412	641630	+	653	protein_coding	BnaA06g35970D protein [Source:UniProtKB/TrEMBL;Acc:A0A078H6H8]	-
GSBRNA2T00095707001	164.524	150.227	173.46	142.283	BnaC03g65520D	LK032074	460601	462374	+	1193	protein_coding	BnaC03g65520D protein [Source:UniProtKB/TrEMBL;Acc:A0A078FX10]	-
GSBRNA2T00101625001	67.6039	65.863	68.5058	52.748	BnaC03g26040D	LK031890	962444	963188	+	745	protein_coding	-	-
GSBRNA2T00155547001	269.133	258.213	277.189	197.874	BnaC08g30490D	LK031795	743277	744344	-	547	protein_coding	-	-
GSBRNA2T00053204001	250.014	235.37	249.594	193.659	BnaA10g11920D	LK032304	58373	60001	-	1006	protein_coding	40S ribosomal protein S4 [Source:UniProtKB/TrEMBL;Acc:A0A078H539]	Ribosomal_S4e
GSBRNA2T00141422001	254.535	266.03	269.413	184.244	BnaC04g10750D	LK031836	1770567	1771606	+	855	protein_coding	-	-
GSBRNA2T00105959001	254.721	244.742	249.345	155.279	BnaC06g17410D	LK031904	971506	972680	-	528	protein_coding	-	-
GSBRNA2T00064061001	219.104	234.795	233.062	139.518	BnaC08g46120D	LK032400	342576	343825	-	908	protein_coding	BnaC08g46120D protein [Source:UniProtKB/TrEMBL;Acc:A0A078HJF4]	-
GSBRNA2T00078876001	263.438	264.846	274.54	200.203	BnaA08g14150D	LK032041	662054	664973	+	789	protein_coding	BnaA08g14150D protein [Source:UniProtKB/TrEMBL;Acc:A0A078FN18]	-
GSBRNA2T00089605001	254.606	256.16	250.113	211.559	BnaA08g27220D	LK032055	43722	45055	-	948	protein_coding	Ribosomal protein L19 [Source:UniProtKB/TrEMBL;Acc:A0A078FT08]	-
GSBRNA2T00085236001	255.107	250.055	274.322	176.991	BnaC03g44490D	LK032051	512762	514692	+	1309	protein_coding	BnaC03g44490D protein [Source:UniProtKB/TrEMBL;Acc:A0A078FS44]	-
GSBRNA2T00113487001	228.918	244.648	226.412	169.108	BnaA03g40630D	LK031932	155881	156562	-	682	protein_coding	-	KOW
GSBRNA2T00128406001	236.169	232.041	254.707	162.614	BnaA07g06570D	LK031811	1442243	1443670	-	629	protein_coding	-	-
GSBRNA2T00038154001	62.4745	61.8099	70.0519	50.3484	BnaC04g51320D	LK032205	265452	265829	-	378	protein_coding	BnaC04g51320D protein [Source:UniProtKB/TrEMBL;Acc:A0A078GQA6]	-
GSBRNA2T00154935001	239.863	240.481	239.632	198.113	BnaA03g37610D	LK031874	847216	848776	+	880	protein_coding	BnaC03g44740D protein [Source:UniProtKB/TrEMBL;Acc:A0A078DX91]	-
GSBRNA2T00131297001	243.41	254.327	252.941	183.128	BnaA01g08920D	LK031816	289737	290632	-	666	protein_coding	BnaA09g18000D protein [Source:UniProtKB/TrEMBL;Acc:A0A078CI72]	-
GSBRNA2T00139954001	74.1965	67.0767	64.1336	71.3627	BnaC08g07440D	LK031835	575317	576346	-	775	protein_coding	-	-
GSBRNA2T00123053001	248.256	236.973	271.628	152.273	BnaC01g09100D	LK031973	410919	411937	+	363	protein_coding	-	-
GSBRNA2T00023744001	230.719	217.689	255.531	90.6903	BnaC05g40380D	LK032145	37294	38121	-	568	protein_coding	BnaC05g40380D protein [Source:UniProtKB/TrEMBL;Acc:A0A078GDY8]	-
GSBRNA2T00121295001	63.2015	66.3548	63.9227	46.9015	BnaA01g02940D	LK031804	979856	980861	-	682	protein_coding	Stress enhanced protein 1 [Source:UniProtKB/TrEMBL;Acc:A0A068F4A2]	-
GSBRNA2T00153611001	216.694	214.897	221.375	164.773	BnaC03g32720D	LK031870	1041611	1042990	-	702	protein_coding	-	-
GSBRNA2T00117420001	242.931	256.397	251.536	179.971	BnaC07g11440D	LK031947	813000	813809	-	810	protein_coding	-	CSD
GSBRNA2T00064142001	175.041	169.7	201.768	127.861	BnaA05g33890D	LK032402	148611	149965	+	1102	protein_coding	V-type proton ATPase subunit G [Source:UniProtKB/TrEMBL;Acc:A0A078HJS9]	-
GSBRNA2T00031360001	212.653	192.797	200.817	106.382	BnaC07g33700D	LK031998	474971	475644	-	577	protein_coding	BnaC07g33700D protein [Source:UniProtKB/TrEMBL;Acc:A0A078F8M6]	-
GSBRNA2T00117059001	224.357	191.844	228.766	189.282	BnaA05g07770D	LK031802	2057866	2061028	+	1627	protein_coding	BnaC04g08780D protein [Source:UniProtKB/TrEMBL;Acc:A0A078H5M7]	-
GSBRNA2T00027756001	255.639	256.267	260.472	181.922	BnaA09g51640D	LK033808	26789	28132	-	744	protein_coding	40S ribosomal protein S24 [Source:UniProtKB/TrEMBL;Acc:A0A078J2A2]	Ribosomal_S24e
GSBRNA2T00116576001	202.232	193.566	209.61	159.004	BnaA02g14900D	LK031945	944270	945613	+	859	protein_coding	BnaA07g09950D protein [Source:UniProtKB/TrEMBL;Acc:A0A078FHQ2]	Arf
GSBRNA2T00013887001	45.1412	44.5062	70.9637	43.7596	BnaCnng26710D	LK033305	1458	2957	+	1500	protein_coding	Plastocyanin [Source:UniProtKB/TrEMBL;Acc:A0A078IT54]	-
GSBRNA2T00092828001	246.472	258.016	243.245	208.664	BnaAnng31720D	LK040466	870	2739	+	1148	protein_coding	BnaAnng31720D protein [Source:UniProtKB/TrEMBL;Acc:A0A078JWH2]	Ribosomal_S4e
GSBRNA2T00095331001	238.109	228.582	235.344	190.116	BnaA05g09350D	LK032071	648937	650014	-	893	protein_coding	60S ribosomal protein L18a [Source:UniProtKB/TrEMBL;Acc:A0A078I0Q5]	-
GSBRNA2T00035240001	255.838	230.32	273.281	272.292	BnaC09g42220D	LK032190	200517	202377	+	1363	protein_coding	BnaC09g42220D protein [Source:UniProtKB/TrEMBL;Acc:A0A078GM99]	-
GSBRNA2T00076479001	53.0433	45.9786	59.1445	39.953	BnaA01g30320D	LK032554	244636	247094	+	1751	protein_coding	Phosphoglycerate kinase [Source:UniProtKB/TrEMBL;Acc:A0A078I0P1]	-
GSBRNA2T00071607001	216.67	219.051	233.758	136.416	BnaC03g34320D	LK032477	287878	289036	+	1065	protein_coding	BnaC03g34320D protein [Source:UniProtKB/TrEMBL;Acc:A0A078HSK6]	-
GSBRNA2T00020552001	216.317	211.153	227.408	175.549	BnaC04g56900D	LK033547	11188	12427	-	787	protein_coding	BnaA04g26120D protein [Source:UniProtKB/TrEMBL;Acc:A0A078HI71]	-
GSBRNA2T00157764001	235.054	204.784	226.223	137.004	BnaC09g23130D	LK031882	693059	693923	-	865	protein_coding	-	-
GSBRNA2T00147940001	157.166	162.157	203.016	137.769	BnaC06g38510D	LK031855	823278	824483	+	789	protein_coding	-	-
GSBRNA2T00141722001	256.871	242.242	260.377	136.421	BnaC03g50030D	LK031837	1480388	1481438	-	634	protein_coding	-	-
GSBRNA2T00034170001	245.39	240.719	264.607	159.658	BnaC01g40830D	LK034024	35307	36247	+	693	protein_coding	BnaA09g18000D protein [Source:UniProtKB/TrEMBL;Acc:A0A078CI72]	-
GSBRNA2T00032694001	224.77	212.509	227.303	316.393	BnaC09g39920D	LK032175	434523	438683	-	3035	protein_coding	BnaC09g39920D protein [Source:UniProtKB/TrEMBL;Acc:A0A078GJY6]	-
GSBRNA2T00081939001	78.4927	75.1809	84.3005	53.3712	BnaA07g32060D	LK032624	211120	211883	+	697	protein_coding	50S ribosomal protein L31 [Source:UniProtKB/TrEMBL;Acc:A0A078I6A4]	-
GSBRNA2T00052558001	182.577	176.103	178.675	133.975	BnaC02g17510D	LK032296	212788	213811	-	661	protein_coding	BnaA02g13350D protein [Source:UniProtKB/TrEMBL;Acc:A0A078IZY0]	-
GSBRNA2T00070350001	221.965	216.236	248.053	146.992	BnaC04g28820D	LK032026	714497	715835	-	648	protein_coding	BnaC04g28820D protein [Source:UniProtKB/TrEMBL;Acc:A0A078FIE4]	-
GSBRNA2T00141022001	251.957	266.265	287.187	177.801	BnaC03g11550D	LK031791	3530048	3531064	+	721	protein_coding	BnaA02g06730D protein [Source:UniProtKB/TrEMBL;Acc:A0A078F818]	-
GSBRNA2T00020806001	0.515637	0.0968265	0.655728	0.139784	BnaAnng38970D	LK047779	1266	2101	+	662	protein_coding	Gibberellin-regulated protein 6 [Source:Projected from Arabidopsis thaliana (AT1G74670) UniProtKB/Swiss-Prot;Acc:Q6NMQ7]	-
GSBRNA2T00153730001	238.24	223.41	260.251	165.274	BnaC03g33630D	LK031870	1477328	1478148	-	821	protein_coding	-	-
GSBRNA2T00054122001	45.0885	47.2627	51.199	36.4701	BnaAnng04290D	LK032311	183223	183913	-	691	protein_coding	Ferredoxin [Source:UniProtKB/TrEMBL;Acc:A0A078H8Z0]	Fer2
GSBRNA2T00015321001	236.656	203.051	235.276	169.344	BnaA01g33660D	LK032116	182758	185567	-	1359	protein_coding	BnaA01g33660D protein [Source:UniProtKB/TrEMBL;Acc:A0A078G3T0]	-
GSBRNA2T00132936001	16.7418	15.8582	16.1157	12.3126	BnaA05g01060D	LK031819	1567135	1568712	+	962	protein_coding	-	-
GSBRNA2T00136611001	200.069	198.466	225.88	153.529	BnaC08g39130D	LK031826	373242	374057	-	530	protein_coding	10 kDa chaperonin, mitochondrial [Source:Projected from Arabidopsis thaliana (AT1G14980) UniProtKB/Swiss-Prot;Acc:P34893]	-
GSBRNA2T00128857001	266.888	267.426	288.433	193.398	BnaC07g20640D	LK031812	1985329	1986722	-	956	protein_coding	BnaA06g35050D protein [Source:UniProtKB/TrEMBL;Acc:A0A078CLL9]	-
GSBRNA2T00085884001	213.205	333.211	147.616	304.676	BnaCnng14300D	LK032678	169079	170337	-	857	protein_coding	BnaCnng14300D protein [Source:UniProtKB/TrEMBL;Acc:A0A078IBL2]	-
GSBRNA2T00094311001	240.199	229.513	252.874	162.852	BnaCnng66410D	LK040972	771	2031	+	701	protein_coding	Ribosomal protein L37 [Source:UniProtKB/TrEMBL;Acc:A0A078JU99]	-
GSBRNA2T00099088001	205.352	196.625	209.022	203.338	BnaA07g19250D	LK031787	2759187	2759897	+	711	protein_coding	BnaA04g27270D protein [Source:UniProtKB/TrEMBL;Acc:A0A078FAH6]	ubiquitin
GSBRNA2T00046666001	206.445	180.582	301.294	148.871	BnaA02g35610D	LK034803	5820	7141	-	714	protein_coding	BnaA02g35610D protein [Source:UniProtKB/TrEMBL;Acc:A0A078JFK2]	Cu_bind_like
GSBRNA2T00107610001	218.63	245.407	235.36	167.694	BnaC05g34370D	LK031909	1120826	1121578	-	662	protein_coding	BnaA01g26560D protein [Source:UniProtKB/TrEMBL;Acc:A0A078CLN7]	-
GSBRNA2T00032327001	232.349	243.873	249.008	168.268	BnaCnng03140D	LK032003	330539	333019	+	714	protein_coding	BnaCnng03140D protein [Source:UniProtKB/TrEMBL;Acc:A0A078FE74]	Ribosomal_S12
GSBRNA2T00023367001	26.1186	28.0434	24.5899	16.451	BnaA06g38740D	LK033654	43618	44337	+	720	protein_coding	BnaA06g38740D protein [Source:UniProtKB/TrEMBL;Acc:A0A078J602]	-
GSBRNA2T00017262001	142.494	244.1	137.315	267.034	BnaAnng37980D	LK046423	1970	2471	+	245	protein_coding	BnaAnng37980D protein [Source:UniProtKB/TrEMBL;Acc:A0A078K1B8]	-
GSBRNA2T00002760001	213.929	201.099	248.131	194.8	BnaC05g02530D	LK032083	436646	439093	-	1573	protein_coding	Malate dehydrogenase [Source:UniProtKB/TrEMBL;Acc:A0A078FUV8]	-
GSBRNA2T00124638001	141.982	142.689	134.635	107.128	BnaC06g14990D	LK031979	726377	727968	+	909	protein_coding	BnaC06g14990D protein [Source:UniProtKB/TrEMBL;Acc:A0A078EZQ9]	Usp
GSBRNA2T00142545001	193.366	188.679	225.048	174.294	BnaC07g08290D	LK031840	207104	207289	+	186	protein_coding	BnaCnng58330D protein [Source:UniProtKB/TrEMBL;Acc:A0A078JNF2]	-
GSBRNA2T00001906001	246.479	246.041	265.902	166.591	BnaA06g35050D	LK032076	581197	582623	+	978	protein_coding	BnaA06g35050D protein [Source:UniProtKB/TrEMBL;Acc:A0A078CLL9]	-
GSBRNA2T00014301001	218.063	197.134	218.094	112.545	BnaA08g30400D	LK033330	9996	10998	-	444	protein_coding	BnaA08g30400D protein [Source:UniProtKB/TrEMBL;Acc:A0A078IYZ3]	-
GSBRNA2T00063908001	221.394	226.594	223.718	179.247	BnaC02g33760D	LK032398	229601	231197	-	1027	protein_coding	BnaC02g33760D protein [Source:UniProtKB/TrEMBL;Acc:A0A078HKG8]	-
GSBRNA2T00004308001	209.003	212.411	214.53	168.339	BnaC03g15440D	LK033032	62263	63883	+	1023	protein_coding	BnaC03g15440D protein [Source:UniProtKB/TrEMBL;Acc:A0A078IPH1]	-
GSBRNA2T00151094001	241.604	231.698	244.962	188.743	BnaA03g43030D	LK031863	443090	444777	+	933	protein_coding	Ribosomal protein L15 [Source:UniProtKB/TrEMBL;Acc:A0A078DTE3]	-
GSBRNA2T00156787001	237.518	240.594	248.187	158.39	BnaC04g21140D	LK031878	902805	904350	+	1156	protein_coding	-	-
GSBRNA2T00042846001	160.22	179.01	230.672	148.384	BnaC05g49410D	LK034569	24737	25964	-	644	protein_coding	BnaC05g49410D protein [Source:UniProtKB/TrEMBL;Acc:A0A078JDV6]	-
GSBRNA2T00102847001	49.6704	47.9751	75.7085	37.9442	BnaA08g21860D	LK031895	360923	362860	+	1938	protein_coding	-	-
GSBRNA2T00014958001	254.094	242.593	261.305	116.002	BnaCnng27910D	LK033369	13365	14630	+	606	protein_coding	BnaCnng27910D protein [Source:UniProtKB/TrEMBL;Acc:A0A078J054]	-
GSBRNA2T00146130001	229.832	253.547	264.553	166.676	BnaC09g05180D	LK031849	1147538	1148867	+	731	protein_coding	-	-
GSBRNA2T00095912001	184.615	174.2	208.543	215.919	BnaC01g43540D	LK032881	57657	59929	+	1732	protein_coding	Adenosylhomocysteinase [Source:UniProtKB/TrEMBL;Acc:A0A078FUB8]	-
GSBRNA2T00157250001	229.94	238.364	259.441	170.371	BnaC02g29130D	LK031880	534216	535505	+	942	protein_coding	-	-
GSBRNA2T00145941001	272.378	311.685	284.368	319.167	BnaC09g03690D	LK031849	195876	197945	-	1244	protein_coding	-	MATH
GSBRNA2T00102586001	19.2226	21.1883	29.1692	25.7903	BnaA07g30320D	LK031894	769515	770771	-	1080	protein_coding	-	-
GSBRNA2T00004775001	40.2316	52.6431	40.2426	40.9524	BnaC03g74330D	LK033051	69638	70820	-	705	protein_coding	BnaC03g74330D protein [Source:UniProtKB/TrEMBL;Acc:A0A078IQ92]	-
GSBRNA2T00134291001	218.751	219.158	235.361	123.222	BnaC03g01450D	LK031823	678058	678829	-	772	protein_coding	BnaA03g01080D protein [Source:UniProtKB/TrEMBL;Acc:A0A078CUQ3]	-
GSBRNA2T00057219001	200.758	204.594	218.101	158.718	BnaA01g33230D	LK032340	39510	40865	-	735	protein_coding	BnaA01g33230D protein [Source:UniProtKB/TrEMBL;Acc:A0A078I2A8]	-
GSBRNA2T00047187001	212.276	221.319	234.747	185.923	BnaA08g26540D	LK032267	248064	248697	+	508	protein_coding	BnaA02g30070D protein [Source:UniProtKB/TrEMBL;Acc:A0A078IFE3]	-
GSBRNA2T00091710001	114.085	99.0894	103.631	98.7708	BnaA02g24310D	LK032791	111839	114883	+	1613	protein_coding	BnaA02g24310D protein [Source:UniProtKB/TrEMBL;Acc:A0A078ID05]	-
GSBRNA2T00102833001	66.8951	61.7873	110.188	60.9068	BnaA08g21730D	LK031895	326910	330472	-	1927	protein_coding	-	Catalase
GSBRNA2T00085550001	225.878	213.068	216.799	160.782	BnaC06g07900D	LK032053	414111	416047	-	753	protein_coding	BnaC06g07900D protein [Source:UniProtKB/TrEMBL;Acc:A0A078FQZ9]	-
GSBRNA2T00117100001	200.827	185.393	186.085	142.689	BnaA05g08120D	LK031802	2297892	2299063	-	687	protein_coding	-	ubiquitin
GSBRNA2T00139064001	220.205	217.365	220.716	132.165	BnaA03g20240D	LK031832	1741362	1742246	+	583	protein_coding	-	-
GSBRNA2T00104894001	5.66625	6.50836	5.66161	3.00034	BnaA05g24200D	LK031900	822865	823663	-	586	protein_coding	-	-
GSBRNA2T00092521001	159.54	147.282	171.338	126.019	BnaA02g10330D	LK032815	69137	70695	+	1006	protein_coding	BnaA02g10330D protein [Source:UniProtKB/TrEMBL;Acc:B2LWX9]	UQ_con
GSBRNA2T00083401001	28.8847	25.1818	38.0661	30.1226	BnaA01g23160D	LK032653	172032	172927	+	896	protein_coding	Ferredoxin [Source:UniProtKB/TrEMBL;Acc:A0A078IA37]	Fer2
GSBRNA2T00150017001	207.491	159.617	236.318	256.082	BnaC03g45540D	LK031860	431914	433491	+	864	protein_coding	-	-
GSBRNA2T00116906001	110.806	106.814	120.712	79.1348	BnaA05g06520D	LK031802	1381440	1382168	-	580	protein_coding	-	-
GSBRNA2T00076782001	216.661	211.053	231.034	158.837	BnaA01g07450D	LK032560	25637	27808	-	716	protein_coding	BnaA01g07450D protein [Source:UniProtKB/TrEMBL;Acc:A0A078I1M1]	-
GSBRNA2T00131000001	250.366	220.479	247.459	191.219	BnaC01g02520D	LK031789	3435303	3436877	+	1044	protein_coding	BnaAnng08420D protein [Source:UniProtKB/TrEMBL;Acc:A0A078BWL0]	Ribosomal_L2_C
GSBRNA2T00129828001	252.7	224.589	269.71	214.059	BnaA03g03530D	LK031815	804562	804959	+	398	protein_coding	-	-
GSBRNA2T00142568001	233.489	228.353	245.983	133.591	BnaC07g08110D	LK031840	334845	337472	+	704	protein_coding	-	-
GSBRNA2T00060811001	207.222	206.608	176.987	194.241	BnaC03g13880D	LK032015	628291	629236	+	757	protein_coding	BnaC03g13880D protein [Source:UniProtKB/TrEMBL;Acc:A0A078FG43]	-
GSBRNA2T00128209001	223.022	221.907	223.626	153.943	BnaA07g05210D	LK031811	115535	117098	-	867	protein_coding	BnaCnng21840D protein [Source:UniProtKB/TrEMBL;Acc:A0A078ISR7]	-
GSBRNA2T00107575001	94.5947	91.3231	100.595	63.0056	BnaC05g34180D	LK031909	1012883	1013234	+	352	protein_coding	-	-
GSBRNA2T00150428001	230.443	225.712	225.466	201.038	BnaA10g01380D	LK031861	862538	864107	+	939	protein_coding	-	-
GSBRNA2T00155899001	129.429	121.98	126.135	87.4725	BnaC08g27750D	LK031795	2380089	2380858	+	603	protein_coding	-	-
GSBRNA2T00146649001	36.5439	38.946	34.4275	34.828	BnaA07g32300D	LK031850	1570240	1571928	+	1278	protein_coding	-	-
GSBRNA2T00085387001	206.711	206.992	231.094	138.91	BnaC05g00800D	LK032052	411302	413200	+	735	protein_coding	BnaC05g00800D protein [Source:UniProtKB/TrEMBL;Acc:A0A078FPZ5]	-
GSBRNA2T00149204001	236.724	223.556	245.105	182.789	BnaA04g01110D	LK031857	915001	916262	-	810	protein_coding	-	-
GSBRNA2T00107129001	249.831	239.197	262.886	191.625	BnaC09g48290D	LK031907	1112654	1114740	-	1064	protein_coding	-	Ribosomal_S4e
GSBRNA2T00079031001	134.611	133.346	152.27	124.949	BnaA10g06670D	LK032042	650325	651916	+	965	protein_coding	BnaA10g06670D protein [Source:UniProtKB/TrEMBL;Acc:A0A078FPW9]	UQ_con
GSBRNA2T00016132001	190.122	190.058	219.348	130.835	BnaA09g43990D	LK032123	5689	6637	+	687	protein_coding	Profilin [Source:UniProtKB/TrEMBL;Acc:A0A078GAC4]	-
GSBRNA2T00001497001	218.896	250.952	225.611	225.548	BnaA02g06690D	LK031993	919270	920079	+	724	protein_coding	Histone H2A [Source:UniProtKB/TrEMBL;Acc:A0A078FBH3]	Histone
GSBRNA2T00082462001	215.007	219.813	235.459	148.309	BnaCnng13430D	LK032633	29868	35939	-	714	protein_coding	40S ribosomal protein S27 [Source:UniProtKB/TrEMBL;Acc:A0A078I960]	-
GSBRNA2T00007757001	200.946	209.571	210.873	173.115	BnaCnng69940D	LK043441	1201	3025	-	1527	protein_coding	BnaCnng69940D protein (Fragment) [Source:UniProtKB/TrEMBL;Acc:A0A078JZ45]	-
GSBRNA2T00143127001	210.886	192.921	209.623	230.141	BnaA02g03770D	LK031842	38591	42591	-	2928	protein_coding	-	-
GSBRNA2T00090432001	34.0007	33.1275	31.9799	34.1422	BnaC08g40850D	LK032060	287878	289879	-	1338	protein_coding	Glyceraldehyde-3-phosphate dehydrogenase [Source:UniProtKB/TrEMBL;Acc:A0A078FUK6]	-
GSBRNA2T00065339001	13.0504	16.1565	16.6501	13.0565	BnaC03g75130D	LK032415	288131	288860	-	730	protein_coding	BnaC03g75130D protein [Source:UniProtKB/TrEMBL;Acc:A0A078HL91]	-
GSBRNA2T00097720001	231.066	213.362	227.298	205.435	BnaCnng19790D	LK032946	6563	9405	-	1733	protein_coding	BnaCnng19790D protein [Source:UniProtKB/TrEMBL;Acc:A0A078ILR5]	GST_N
GSBRNA2T00145676001	201.162	209.45	215.566	139.386	BnaA09g22830D	LK031847	1731550	1733577	-	796	protein_coding	-	-
GSBRNA2T00127936001	216.058	188.283	202.934	117.973	BnaC08g02940D	LK031810	239616	240911	+	479	protein_coding	-	-
GSBRNA2T00098688001	225.264	222.117	229.694	180.879	BnaA07g15950D	LK031787	915192	916475	-	934	protein_coding	-	-
GSBRNA2T00005627001	91.3873	86.2904	120.278	96.7145	BnaA09g08190D	LK032087	12299	13878	+	1580	protein_coding	BnaA09g08190D protein [Source:UniProtKB/TrEMBL;Acc:A0A078FZY9]	-
GSBRNA2T00063312001	237.131	249.841	191.541	274.128	BnaAnng04520D	LK032391	183284	185476	-	1364	protein_coding	Annexin [Source:UniProtKB/TrEMBL;Acc:A0A078HJR9]	-
GSBRNA2T00111451001	51.4202	50.4355	56.2088	39.9726	BnaC05g24600D	LK031925	927373	928485	+	828	protein_coding	-	-
GSBRNA2T00056589001	225.995	229.752	235.716	154.301	BnaAnng22990D	LK035475	12496	13819	-	842	protein_coding	BnaAnng22990D protein (Fragment) [Source:UniProtKB/TrEMBL;Acc:A0A078JGU8]	-
GSBRNA2T00026673001	84.6765	85.9624	78.3577	51.0506	BnaCnng04910D	LK032158	552366	552623	+	258	protein_coding	BnaCnng04910D protein [Source:UniProtKB/TrEMBL;Acc:A0A078GGG3]	-
GSBRNA2T00103944001	220.882	221.464	229.583	184.978	BnaC09g46300D	LK031897	99778	101387	-	967	protein_coding	-	-
GSBRNA2T00067222001	169.704	182.914	192.091	129.105	BnaA02g17620D	LK032439	317656	318703	+	830	protein_coding	BnaA02g17620D protein [Source:UniProtKB/TrEMBL;Acc:A0A078HQM9]	Skp1_POZ
GSBRNA2T00134629001	225.809	247.95	203.368	191.358	BnaC03g04250D	LK031823	2036718	2037378	-	535	protein_coding	BnaA02g30070D protein [Source:UniProtKB/TrEMBL;Acc:A0A078IFE3]	-
GSBRNA2T00038562001	214.744	207.198	226.233	151.672	BnaA05g31670D	LK032209	256032	257138	-	1026	protein_coding	BnaA05g31670D protein [Source:UniProtKB/TrEMBL;Acc:A0A078EZT1]	-
GSBRNA2T00065140001	183.309	192.239	252.91	171.645	BnaA09g54410D	LK036277	800	2036	-	549	protein_coding	BnaA09g54410D protein [Source:UniProtKB/TrEMBL;Acc:A0A078JMC4]	-
GSBRNA2T00069539001	139.98	128.943	109.387	106.288	BnaA10g27170D	LK032468	226557	227355	-	646	protein_coding	BnaA10g27170D protein [Source:UniProtKB/TrEMBL;Acc:A0A078JCT1]	-
GSBRNA2T00137447001	211.334	202.493	247.29	142.898	BnaA03g34910D	LK031828	633126	633797	-	569	protein_coding	BnaA01g26560D protein [Source:UniProtKB/TrEMBL;Acc:A0A078CLN7]	-
GSBRNA2T00124913001	217.116	218.833	216.867	149.241	BnaA03g17310D	LK031980	932261	935781	+	866	protein_coding	60S ribosomal protein L36 [Source:UniProtKB/TrEMBL;Acc:A0A078F052]	-
GSBRNA2T00119982001	204.797	183.853	211.745	136.674	BnaC05g46250D	LK031960	221613	222571	+	854	protein_coding	BnaA05g31670D protein [Source:UniProtKB/TrEMBL;Acc:A0A078EZT1]	-
GSBRNA2T00029304001	221.528	218.385	247.186	161.093	BnaA02g21980D	LK032172	243275	244501	-	930	protein_coding	BnaA02g21980D protein [Source:UniProtKB/TrEMBL;Acc:A0A078GKX8]	-
GSBRNA2T00033445001	221.005	232.287	232.752	184.483	BnaC09g20460D	LK032183	192644	194171	+	993	protein_coding	BnaC09g20460D protein [Source:UniProtKB/TrEMBL;Acc:A0A078GKM7]	-
GSBRNA2T00058381001	219.377	216.107	204.825	192.62	BnaA03g19630D	LK032351	142955	146153	+	1124	protein_coding	BnaA03g19630D protein [Source:UniProtKB/TrEMBL;Acc:A0A078HC75]	-
GSBRNA2T00138550001	219.57	215.173	231.723	171.428	BnaA01g20600D	LK031831	1200704	1201937	-	807	protein_coding	-	-
GSBRNA2T00107591001	210.861	212.203	233.816	192.911	BnaC05g34300D	LK031909	1066472	1068890	-	2019	protein_coding	-	Actin
GSBRNA2T00054719001	220.361	229.916	223.414	154.618	BnaA06g35970D	LK032315	130342	131469	+	633	protein_coding	BnaA06g35970D protein [Source:UniProtKB/TrEMBL;Acc:A0A078H6H8]	-
GSBRNA2T00139600001	245.356	229.752	240.925	185.04	BnaC08g18050D	LK031834	748477	749808	+	931	protein_coding	-	-
GSBRNA2T00111585001	216.811	202.957	229.077	143.216	BnaA03g31750D	LK031800	333234	335029	+	902	protein_coding	-	-
GSBRNA2T00077298001	213.31	214.415	220.901	128.384	BnaA06g23290D	LK032568	176859	177851	-	555	protein_coding	BnaA06g23290D protein [Source:UniProtKB/TrEMBL;Acc:A0A078I3T7]	-
GSBRNA2T00128065001	91.2779	96.7035	94.5886	65.9627	BnaC08g03600D	LK031810	1282890	1283982	-	751	protein_coding	-	-
GSBRNA2T00123928001	199.536	205.851	191.24	231.155	BnaC03g39970D	LK031805	1804117	1805732	-	1407	protein_coding	-	-
GSBRNA2T00124712001	220.327	200.647	249.408	77.9952	BnaA03g18970D	LK031980	94939	97834	+	1190	protein_coding	BnaA03g18970D protein [Source:UniProtKB/TrEMBL;Acc:A0A078F3N1]	AP2
GSBRNA2T00003256001	214.879	196.415	230.636	167.475	BnaC02g45790D	LK032987	71423	73150	+	794	protein_coding	BnaC02g45790D protein [Source:UniProtKB/TrEMBL;Acc:A0A078IJX7]	-
GSBRNA2T00116451001	178.399	171.321	195.337	126.575	BnaA02g15720D	LK031945	300045	300996	+	657	protein_coding	-	-
GSBRNA2T00010484001	79.4326	64.0593	109.41	68.5201	BnaA06g38220D	LK033191	37326	38129	+	804	protein_coding	BnaA06g38220D protein [Source:UniProtKB/TrEMBL;Acc:A0A078ITL4]	-
GSBRNA2T00140811001	191.311	186.684	177.666	185.91	BnaC03g09880D	LK031791	2652015	2653624	+	885	protein_coding	-	Ras
GSBRNA2T00040575001	65.494	64.0992	64.1471	50.8518	BnaA06g19490D	LK032223	105531	107196	+	959	protein_coding	BnaA06g19490D protein [Source:UniProtKB/TrEMBL;Acc:A0A078GTU7]	-
GSBRNA2T00007278001	64.2765	61.2672	60.2748	47.9131	BnaC03g71780D	LK033104	40283	42905	+	1641	protein_coding	Thiamine thiazole synthase, chloroplastic [Source:UniProtKB/TrEMBL;Acc:A0A078INE1]	-
GSBRNA2T00129434001	208.627	175.038	210.91	154.795	BnaA09g33290D	LK031814	1325309	1327236	-	1415	protein_coding	-	-
GSBRNA2T00087822001	18.3468	17.4096	20.3733	11.7205	BnaA01g13510D	LK032726	44506	45234	+	729	protein_coding	BnaA01g13510D protein [Source:UniProtKB/TrEMBL;Acc:A0A078IE15]	-
GSBRNA2T00088658001	14.2388	14.4625	17.2862	10.3539	BnaA04g26780D	LK032749	64850	67156	-	1713	protein_coding	BnaA04g26780D protein [Source:UniProtKB/TrEMBL;Acc:A0A078ID80]	-
GSBRNA2T00007705001	207.313	194.291	222.239	157.032	BnaA07g37750D	LK033124	69537	70372	+	836	protein_coding	BnaA07g37750D protein [Source:UniProtKB/TrEMBL;Acc:A0A078FJC0]	-
GSBRNA2T00096224001	19.9333	19.0739	23.9092	12.8854	BnaA06g15210D	LK032892	67833	68656	-	699	protein_coding	BnaA06g15210D protein [Source:UniProtKB/TrEMBL;Acc:A0A078ILM3]	-
GSBRNA2T00124917001	184.918	213.488	181.519	191.154	BnaA03g17280D	LK031980	947759	948245	+	487	protein_coding	Histone H4 [Source:UniProtKB/TrEMBL;Acc:A0A078H5R4]	-
GSBRNA2T00103066001	60.0555	55.2176	70.4078	47.0697	BnaA08g23760D	LK031895	1125144	1126464	+	1097	protein_coding	-	-
GSBRNA2T00064170001	202.145	218.41	203.645	157.582	BnaA05g34140D	LK032402	329206	330449	-	745	protein_coding	BnaA01g33230D protein [Source:UniProtKB/TrEMBL;Acc:A0A078I2A8]	-
GSBRNA2T00156182001	15.2291	15.4093	20.774	14.4794	BnaA06g05360D	LK031876	493864	494695	-	703	protein_coding	-	-
GSBRNA2T00057072001	68.529	65.1424	65.3439	57.6145	BnaC08g41790D	LK032338	80764	83513	-	1536	protein_coding	Aminomethyltransferase [Source:UniProtKB/TrEMBL;Acc:A0A078H7X7]	GCV_T
GSBRNA2T00044621001	155.299	144.689	149.969	155.539	BnaC05g09500D	LK032248	380685	381131	-	447	protein_coding	BnaC05g09500D protein [Source:UniProtKB/TrEMBL;Acc:A0A078EBD9]	-
GSBRNA2T00122811001	206.546	230.033	252.22	181.259	BnaA10g04280D	LK031972	51270	51732	-	186	protein_coding	-	-
GSBRNA2T00050365001	192.579	225.903	227.883	159.918	BnaA04g16620D	LK032278	102197	102711	-	515	protein_coding	Histone H4 [Source:UniProtKB/TrEMBL;Acc:A0A078H5R4]	-
GSBRNA2T00128560001	62.161	66.8883	66.2465	70.4031	BnaC07g18860D	LK031812	240067	243274	+	1919	protein_coding	-	-
GSBRNA2T00092156001	316.037	285.188	198.351	198.36	BnaAnng31450D	LK040254	742	2960	-	1574	protein_coding	BnaAnng31450D protein [Source:UniProtKB/TrEMBL;Acc:A0A078JTL8]	Aminotran_1_2
GSBRNA2T00052526001	204.636	200.763	215.542	139.886	BnaA09g50580D	LK032295	435198	436391	-	742	protein_coding	BnaA09g50580D protein [Source:UniProtKB/TrEMBL;Acc:A0A078H6X9]	-
GSBRNA2T00053888001	222.507	217.044	222.699	154.931	BnaC04g08700D	LK032308	112870	114208	-	746	protein_coding	BnaC04g08700D protein [Source:UniProtKB/TrEMBL;Acc:A0A078H6L6]	-
GSBRNA2T00128690001	224.284	223.68	208.368	205.527	BnaC07g19610D	LK031812	1083674	1085870	+	1490	protein_coding	BnaA09g16170D protein [Source:UniProtKB/TrEMBL;Acc:A0A078CLT5]	-
GSBRNA2T00026383001	40.1453	35.8628	40.2924	29.5566	BnaC01g38270D	LK032155	603875	606356	+	1723	protein_coding	Phosphoglycerate kinase [Source:UniProtKB/TrEMBL;Acc:A0A078GGF9]	-
GSBRNA2T00078212001	165.925	168.855	176.23	124.763	BnaA09g42790D	LK032038	293469	294622	+	983	protein_coding	BnaA09g42790D protein [Source:UniProtKB/TrEMBL;Acc:A0A078FLA2]	-
GSBRNA2T00053007001	210.491	214.988	241.072	142.051	BnaC09g33240D	LK032301	171625	172683	-	613	protein_coding	BnaA02g08520D protein [Source:UniProtKB/TrEMBL;Acc:A0A078FFY7]	Ribosomal_L31e
GSBRNA2T00047299001	204.352	200.13	202.546	128.842	BnaC03g47030D	LK032268	232498	233606	+	757	protein_coding	BnaC03g47030D protein [Source:UniProtKB/TrEMBL;Acc:A0A078H2W0]	-
GSBRNA2T00013610001	175.032	158.66	161.974	134.419	BnaA04g28190D	LK033292	23091	24161	+	545	protein_coding	BnaA04g28190D protein [Source:UniProtKB/TrEMBL;Acc:A0A078IST7]	-
GSBRNA2T00032385001	137.862	139.974	130.985	134.265	BnaCnng03590D	LK032003	621146	622784	-	958	protein_coding	BnaCnng03590D protein [Source:UniProtKB/TrEMBL;Acc:A0A078FEB8]	-
GSBRNA2T00047913001	146.038	156.491	176.567	158.693	BnaA10g12850D	LK032274	447920	449126	-	1126	protein_coding	BnaA10g12850D protein [Source:UniProtKB/TrEMBL;Acc:A0A078H1E0]	Cofilin_ADF
GSBRNA2T00053337001	181.959	172.952	188.394	106.669	BnaA04g27270D	LK035188	10088	10864	+	777	protein_coding	BnaA04g27270D protein [Source:UniProtKB/TrEMBL;Acc:A0A078FAH6]	ubiquitin
GSBRNA2T00004885001	205.943	210.5	221.226	143.083	BnaCnng21840D	LK033055	5768	7351	+	905	protein_coding	BnaCnng21840D protein [Source:UniProtKB/TrEMBL;Acc:A0A078ISR7]	-
GSBRNA2T00003944001	216.098	202.528	199.639	200.083	BnaAnng33970D	LK042359	71	1862	+	1792	protein_coding	BnaAnng33970D protein [Source:UniProtKB/TrEMBL;Acc:A0A078JYF2]	GTP_EFTU_D2
GSBRNA2T00133164001	162.851	146.56	163.043	160.667	BnaC09g35260D	LK031820	573116	581658	-	1049	protein_coding	-	Cofilin_ADF
GSBRNA2T00027251001	207.914	211.104	208.183	172.706	BnaA08g15140D	LK032164	204087	205453	-	1060	protein_coding	BnaA08g15140D protein [Source:UniProtKB/TrEMBL;Acc:A0A078GHE0]	Ribosomal_L2_C
GSBRNA2T00125165001	230.795	192.204	232.323	77.3387	BnaC03g35680D	LK031982	283269	283779	-	343	protein_coding	BnaC03g35680D protein [Source:UniProtKB/TrEMBL;Acc:A0A078F0I8]	-
GSBRNA2T00045480001	196.55	212.701	231.944	155.307	BnaA04g29060D	LK034707	15777	16803	+	743	protein_coding	60S ribosomal protein L36 [Source:UniProtKB/TrEMBL;Acc:A0A078DWS2]	-
GSBRNA2T00091615001	173.462	173.676	182.735	125.859	BnaA09g09990D	LK032788	52473	53627	-	685	protein_coding	Profilin [Source:UniProtKB/TrEMBL;Acc:A0A078ERL8]	-
GSBRNA2T00130359001	182.79	194.023	246.92	121.069	BnaC01g07710D	LK031789	743625	744223	+	520	protein_coding	-	-
GSBRNA2T00064618001	79.3771	76.3334	82.3976	59.5274	BnaA04g19500D	LK032406	202759	203756	-	613	protein_coding	BnaA04g19500D protein [Source:UniProtKB/TrEMBL;Acc:A0A078HLI9]	-
GSBRNA2T00001566001	75.6028	94.672	73.13	73.905	BnaC03g63110D	LK031994	336633	338543	+	1389	protein_coding	BnaC03g63110D protein [Source:UniProtKB/TrEMBL;Acc:A0A078F7B3]	-
GSBRNA2T00084982001	39.2852	45.091	41.4795	46.1863	BnaA10g08750D	LK032049	498708	499630	-	752	protein_coding	BnaA10g08750D protein [Source:UniProtKB/TrEMBL;Acc:A0A078FPF3]	-
GSBRNA2T00062606001	189.896	199.516	177.729	179.446	BnaA03g11110D	LK032383	215380	216006	-	444	protein_coding	BnaA03g11110D protein [Source:UniProtKB/TrEMBL;Acc:A0A078HEI6]	-
GSBRNA2T00017885001	209.969	203.092	217.943	166.152	BnaA03g12560D	LK033464	9415	10897	-	864	protein_coding	BnaA03g12560D protein [Source:UniProtKB/TrEMBL;Acc:A0A078IZR7]	-
GSBRNA2T00072394001	222.294	226.188	215.204	151.204	BnaA09g18530D	LK032489	177523	179059	-	1010	protein_coding	BnaA09g18530D protein [Source:UniProtKB/TrEMBL;Acc:A0A078HUQ7]	-
GSBRNA2T00071279001	198.612	192.373	205.441	154.701	BnaC06g14610D	LK032034	39403	40249	+	847	protein_coding	BnaA07g37750D protein [Source:UniProtKB/TrEMBL;Acc:A0A078FJC0]	-
GSBRNA2T00098824001	129.795	133.807	143.608	99.3428	BnaA07g16960D	LK031787	1596413	1597939	-	920	protein_coding	BnaA03g19320D protein [Source:UniProtKB/TrEMBL;Acc:Q6LD03]	-
GSBRNA2T00141750001	156.557	148.453	163.796	96.0811	BnaC03g49830D	LK031837	1579231	1580598	-	644	protein_coding	-	FKBP_C
GSBRNA2T00151120001	214.93	211.44	207.847	171.781	BnaA03g42820D	LK031863	547541	549962	+	1028	protein_coding	-	-
GSBRNA2T00072712001	24.0549	27.919	22.5768	21.8502	BnaA01g12540D	LK032494	209029	210751	-	1063	protein_coding	BnaA01g12540D protein [Source:UniProtKB/TrEMBL;Acc:A0A078HRP6]	-
GSBRNA2T00018794001	170.148	170.604	188.571	132.09	BnaA06g36430D	LK032130	115818	116111	-	294	protein_coding	BnaA06g36430D protein [Source:UniProtKB/TrEMBL;Acc:A0A078GAA2]	-
GSBRNA2T00012004001	191.293	180.97	207.914	108.002	BnaA09g54920D	LK033267	21532	22456	-	730	protein_coding	40S ribosomal protein S21 [Source:UniProtKB/TrEMBL;Acc:A0A078J4Z5]	-
GSBRNA2T00129439001	154.981	135.598	166.397	128.323	BnaA09g33330D	LK031814	1349736	1350428	+	693	protein_coding	-	-
GSBRNA2T00016077001	198.854	182.536	206.569	178.553	BnaC09g46850D	LK032122	476064	478361	+	2039	protein_coding	BnaC09g46850D protein [Source:UniProtKB/TrEMBL;Acc:A0A078G9C9]	Actin
GSBRNA2T00102561001	219.349	205.973	206.919	201.051	BnaA07g30140D	LK031894	661921	663473	-	1139	protein_coding	40S ribosomal protein SA [Source:UniProtKB/Swiss-Prot;Acc:Q9ZSR8]	-
GSBRNA2T00052411001	188.596	175.069	181.42	140.368	BnaA09g51520D	LK032295	40141	41310	+	839	protein_coding	BnaA09g51520D protein [Source:UniProtKB/TrEMBL;Acc:A0A078H4X7]	-
GSBRNA2T00087481001	59.8935	63.2114	69.7004	60.4095	BnaC09g31160D	LK032717	43183	46642	-	1444	protein_coding	Thiamine thiazole synthase, chloroplastic [Source:UniProtKB/TrEMBL;Acc:A0A078IC76]	-
GSBRNA2T00088704001	35.0175	34.2491	37.6639	21.9245	BnaA09g23090D	LK032751	19382	20401	-	1020	protein_coding	BnaA09g23090D protein [Source:UniProtKB/TrEMBL;Acc:A0A078IFG6]	-
GSBRNA2T00095651001	203.382	197.454	211.819	155.922	BnaC03g65890D	LK032074	75796	77480	+	1038	protein_coding	40S ribosomal protein S3a [Source:UniProtKB/TrEMBL;Acc:A0A078FWF3]	-
GSBRNA2T00054038001	85.678	87.6575	111.303	65.0706	BnaA01g19350D	LK032310	55437	58288	+	502	protein_coding	Non-specific lipid-transfer protein [Source:UniProtKB/TrEMBL;Acc:A0A078H8U0]	-
GSBRNA2T00115210001	143.448	141.955	164.527	144.412	BnaC04g25470D	LK031938	712691	715234	+	1081	protein_coding	-	-
GSBRNA2T00067547001	159.504	167.085	191.156	119.012	BnaC06g26930D	LK032444	309681	310501	+	600	protein_coding	BnaC06g26930D protein [Source:UniProtKB/TrEMBL;Acc:A0A078HRB3]	-
GSBRNA2T00047697001	175.363	180.78	188.785	93.6077	BnaC03g63730D	LK032272	337729	339072	+	576	protein_coding	BnaA08g30400D protein [Source:UniProtKB/TrEMBL;Acc:A0A078IYZ3]	-
GSBRNA2T00112041001	61.7246	77.57	64.2175	98.1034	BnaA03g27900D	LK031800	1970910	1972189	-	1280	protein_coding	-	SAM_decarbox
GSBRNA2T00148108001	190.664	184.154	182.439	171.926	BnaC06g39910D	LK031855	1593147	1595571	-	1464	protein_coding	-	-
GSBRNA2T00127863001	180.092	206.199	222.545	147.505	BnaC04g39990D	LK031809	2058653	2059120	-	468	protein_coding	Histone H4 [Source:UniProtKB/TrEMBL;Acc:A0A078H5R4]	-
GSBRNA2T00135504001	209.837	183.856	240.978	200.735	BnaA10g18590D	LK031790	545954	547842	-	1420	protein_coding	-	-
GSBRNA2T00069010001	193.288	214.776	190.749	186.547	BnaC02g00380D	LK032463	167594	168272	-	586	protein_coding	BnaA09g53380D protein [Source:UniProtKB/TrEMBL;Acc:A0A078E0M4]	Histone
GSBRNA2T00089815001	166.309	169.805	189.53	140.744	BnaA08g29090D	LK032055	778044	779053	+	835	protein_coding	BnaA02g06730D protein [Source:UniProtKB/TrEMBL;Acc:A0A078F818]	-
GSBRNA2T00031036001	230.669	230.636	225.137	200.926	BnaC02g20340D	LK031996	547091	548299	-	1004	protein_coding	BnaC02g20340D protein [Source:UniProtKB/TrEMBL;Acc:A0A078F8S4]	-
GSBRNA2T00091648001	201.86	214.273	210.528	150.531	BnaA02g30070D	LK032789	60425	61059	+	509	protein_coding	BnaA02g30070D protein [Source:UniProtKB/TrEMBL;Acc:A0A078IFE3]	-
GSBRNA2T00147459001	195.371	187.703	207.275	140.612	BnaA06g26380D	LK031854	286580	288146	-	879	protein_coding	-	-
GSBRNA2T00127397001	102.534	117.171	101.021	82.0179	BnaC08g34650D	LK031808	1726292	1727434	+	651	protein_coding	BnaA09g42210D protein [Source:UniProtKB/TrEMBL;Acc:A0A078IHH5]	-
GSBRNA2T00134627001	197.234	186.8	184.483	187.522	BnaC03g04230D	LK031823	2028405	2030286	-	1096	protein_coding	-	-
GSBRNA2T00068034001	114.475	119.512	122.163	95.4606	BnaC04g15130D	LK032450	24382	25600	-	749	protein_coding	BnaC04g15130D protein [Source:UniProtKB/TrEMBL;Acc:A0A078HQA4]	-
GSBRNA2T00109485001	209.826	216.918	223.124	143.238	BnaC09g02910D	LK031916	214149	215473	-	755	protein_coding	40S ribosomal protein S24 [Source:UniProtKB/TrEMBL;Acc:A0A078J2A2]	Ribosomal_S24e
GSBRNA2T00037141001	36.7183	34.3345	31.4332	31.8101	BnaA09g35380D	LK032201	489861	492099	-	1599	protein_coding	BnaA09g35380D protein [Source:UniProtKB/TrEMBL;Acc:A0A078GPV7]	-
GSBRNA2T00056840001	194.865	181.957	185.876	157.588	BnaC04g13200D	LK032335	36778	38817	-	1900	protein_coding	BnaA02g06370D protein [Source:UniProtKB/TrEMBL;Acc:A0A078HAI0]	GTP_EFTU
GSBRNA2T00131366001	203.129	211.695	209.599	140.657	BnaA01g09540D	LK031816	638020	639179	+	841	protein_coding	BnaA03g58370D protein [Source:UniProtKB/TrEMBL;Acc:A0A078HNK7]	-
GSBRNA2T00078527001	187.837	177.587	205.667	144.357	BnaC09g38180D	LK032039	793981	795530	-	1000	protein_coding	BnaC09g38180D protein [Source:UniProtKB/TrEMBL;Acc:A0A078FNT2]	-
GSBRNA2T00149143001	187.39	183.878	198.273	124.341	BnaA04g01580D	LK031857	604645	606032	-	1062	protein_coding	-	-
GSBRNA2T00040552001	181.699	197.806	206.711	163.963	BnaC02g19510D	LK032222	496416	497919	+	960	protein_coding	BnaA02g14510D protein [Source:UniProtKB/TrEMBL;Acc:A0A078I201]	-
GSBRNA2T00102092001	21.5669	21.6224	15.2218	23.2518	BnaA07g26770D	LK031892	818025	821476	-	1377	protein_coding	-	2-Hacid_dh_C
GSBRNA2T00120504001	198.301	195.477	216.8	126.177	BnaA02g31320D	LK031962	881521	884192	-	1512	protein_coding	-	Tubulin_C
GSBRNA2T00017039001	154.863	153.409	157.057	107.468	BnaC09g41470D	LK033413	43915	44542	+	628	protein_coding	BnaC09g41470D protein [Source:UniProtKB/TrEMBL;Acc:A0A078IYX1]	-
GSBRNA2T00151620001	16.9827	17.3163	24.4042	13.8728	BnaA03g25710D	LK031864	1171125	1172551	-	1005	protein_coding	-	-
GSBRNA2T00093198001	77.0016	80.926	85.8212	58.3405	BnaC05g03230D	LK032838	36644	38072	-	939	protein_coding	BnaC05g03230D protein [Source:UniProtKB/TrEMBL;Acc:A0A078IHR7]	-
GSBRNA2T00019134001	195.279	195.827	174.575	175.151	BnaC03g23520D	LK032132	507442	508881	-	1144	protein_coding	BnaC03g23520D protein [Source:UniProtKB/TrEMBL;Acc:A0A078GBY2]	-
GSBRNA2T00089678001	203.907	198.958	236.085	182.451	BnaA08g27920D	LK032055	283353	284664	+	741	protein_coding	BnaA08g27920D protein [Source:UniProtKB/TrEMBL;Acc:A0A078FT90]	-
GSBRNA2T00064890001	199.045	199.115	203.879	163.822	BnaA06g19150D	LK032411	44536	46047	+	1241	protein_coding	60S ribosomal protein L13 [Source:UniProtKB/TrEMBL;Acc:A0A078HJ60]	-
GSBRNA2T00071328001	165.214	157.422	166.251	173.935	BnaC06g14270D	LK032034	369035	370836	+	1429	protein_coding	Fructose-bisphosphate aldolase [Source:UniProtKB/TrEMBL;Acc:A0A078FFZ8]	-
GSBRNA2T00037048001	108.893	106.022	116.058	69.7201	BnaA09g36210D	LK032201	32983	33758	+	607	protein_coding	BnaA09g36210D protein [Source:UniProtKB/TrEMBL;Acc:A0A078GPC3]	-
GSBRNA2T00001201001	193.809	174.889	183.573	154.719	BnaC08g09980D	LK031992	93829	94346	+	440	protein_coding	60S ribosomal protein L27 [Source:UniProtKB/TrEMBL;Acc:A0A078F7P2]	-
GSBRNA2T00157561001	187.368	183.201	185.086	141.333	BnaC01g17650D	LK031881	1074463	1076132	+	976	protein_coding	-	-
GSBRNA2T00081699001	157.784	167.553	195.957	149.919	BnaA06g09280D	LK032619	21979	22250	-	272	protein_coding	BnaA06g09280D protein [Source:UniProtKB/TrEMBL;Acc:A0A078I7X8]	-
GSBRNA2T00042280001	78.2471	70.7891	81.3009	60.7072	BnaC01g19630D	LK032234	475945	477748	+	1442	protein_coding	NADPH-protochlorophyllide oxidoreductase [Source:UniProtKB/TrEMBL;Acc:A0A078GUT8]	adh_short
GSBRNA2T00115427001	166.707	161.242	161.523	116.368	BnaC07g21440D	LK031939	908028	908414	-	387	protein_coding	-	NDUF_B7
GSBRNA2T00063106001	173.408	169.317	170.636	155.899	BnaC09g17760D	LK032388	51357	55947	+	1403	protein_coding	BnaC09g17760D protein [Source:UniProtKB/TrEMBL;Acc:A0A078HEX8]	ADH_N
GSBRNA2T00108075001	188.68	174.404	193.995	125.271	BnaC04g33400D	LK031912	116947	118074	-	686	protein_coding	-	-
GSBRNA2T00137231001	170.871	159.041	254.366	132.029	BnaC02g21230D	LK031827	1500592	1501948	-	717	protein_coding	-	Cu_bind_like
GSBRNA2T00141173001	195.238	177.227	204.667	142.421	BnaC04g09160D	LK031836	240595	241943	-	789	protein_coding	-	-
GSBRNA2T00001828001	172.953	172.005	182.416	110.223	BnaA06g34370D	LK032076	145920	146287	-	368	protein_coding	BnaA06g34370D protein [Source:UniProtKB/TrEMBL;Acc:A0A078FZ78]	NDUF_B7
GSBRNA2T00011127001	207.299	208.178	214.951	162.217	BnaA08g30370D	LK033223	36947	49387	-	888	protein_coding	Ribosomal protein L15 [Source:UniProtKB/TrEMBL;Acc:A0A078IUG9]	-
GSBRNA2T00069592001	193.513	195.565	195.341	151.712	BnaA02g27070D	LK032469	206344	207886	+	1030	protein_coding	BnaA02g27070D protein [Source:UniProtKB/TrEMBL;Acc:A0A078HUE6]	-
GSBRNA2T00100442001	181.311	190.812	193.269	137.809	BnaC05g07130D	LK031886	347551	348656	+	712	protein_coding	-	-
GSBRNA2T00151148001	138.331	155.598	143.091	103.458	BnaA03g42600D	LK031863	691138	691805	-	579	protein_coding	-	-
GSBRNA2T00135657001	162.188	141.611	181.486	195.809	BnaA10g19870D	LK031790	1119814	1121842	-	1859	protein_coding	-	Mito_carr
GSBRNA2T00074720001	38.6424	41.303	40.4855	43.9004	BnaC02g22900D	LK032524	39844	41745	-	1472	protein_coding	BnaC02g22900D protein [Source:UniProtKB/TrEMBL;Acc:A0A078I043]	Pyr_redox_2
GSBRNA2T00132561001	151.389	174.047	147.12	125.631	BnaC03g20760D	LK031818	2041110	2041685	-	576	protein_coding	Histone H4 [Source:UniProtKB/TrEMBL;Acc:A0A078H5R4]	-
GSBRNA2T00059390001	166.785	166.562	204.829	153.721	BnaC09g37880D	LK032362	343931	344688	-	670	protein_coding	BnaC09g37880D protein [Source:UniProtKB/TrEMBL;Acc:A0A078HDM3]	Tubulin_C
GSBRNA2T00134524001	40.4765	40.3639	39.0503	32.5443	BnaC03g03350D	LK031823	1612661	1613412	+	690	protein_coding	-	-
GSBRNA2T00071563001	199.66	193.089	218.106	149.277	BnaC03g33960D	LK032477	133499	135053	+	1053	protein_coding	40S ribosomal protein S3a [Source:UniProtKB/TrEMBL;Acc:A0A078HQ29]	-
GSBRNA2T00119621001	162.152	169.299	179.819	97.5824	BnaAnng00820D	LK031958	613679	614326	-	648	protein_coding	BnaA09g06730D protein [Source:UniProtKB/TrEMBL;Acc:A0A078ESH8]	-
GSBRNA2T00005136001	61.4441	43.6931	62.9809	44.3237	BnaAnng34570D	LK042869	638	1438	+	801	protein_coding	BnaAnng34570D protein [Source:UniProtKB/TrEMBL;Acc:A0A078JST6]	-
GSBRNA2T00076925001	171.848	158.09	171.429	127.166	BnaC09g17480D	LK032562	151183	153067	+	1337	protein_coding	Malate dehydrogenase [Source:UniProtKB/TrEMBL;Acc:A0A078I1Y7]	-
GSBRNA2T00006720001	221.919	197.368	207.127	174.178	BnaA09g16170D	LK033076	70626	72739	+	1441	protein_coding	BnaA09g16170D protein [Source:UniProtKB/TrEMBL;Acc:A0A078CLT5]	-
GSBRNA2T00001732001	32.8988	31.2951	33.1692	25.3864	BnaC01g26800D	LK032075	516818	518232	+	1147	protein_coding	BnaC01g26800D protein [Source:UniProtKB/TrEMBL;Acc:A0A078FX41]	-
GSBRNA2T00004546001	185.826	174.869	183.884	179.486	BnaA08g11610D	LK033041	78960	82229	+	2374	protein_coding	Polyadenylate-binding protein [Source:UniProtKB/TrEMBL;Acc:A0A078IPX9]	RRM_1
GSBRNA2T00091612001	174.799	178.15	170.891	111.132	BnaA09g09960D	LK032788	46367	47319	+	700	protein_coding	BnaA09g09960D protein [Source:UniProtKB/TrEMBL;Acc:A0A078IFB9]	Ribosomal_L31e
GSBRNA2T00097867001	173.112	164.068	190.141	144.858	BnaCnng67600D	LK041675	832	2172	-	688	protein_coding	Ribosomal protein L37 (Fragment) [Source:UniProtKB/TrEMBL;Acc:A0A078JV34]	-
GSBRNA2T00073254001	195.568	190.508	200.448	166.485	BnaC05g43420D	LK032501	192361	193464	-	609	protein_coding	BnaC05g43420D protein [Source:UniProtKB/TrEMBL;Acc:A0A078HST0]	-
GSBRNA2T00053004001	187.472	194.016	208.671	127.643	BnaC09g33220D	LK032301	167309	168192	-	485	protein_coding	40S ribosomal protein S30 [Source:UniProtKB/TrEMBL;Acc:A0A078H2N5]	-
GSBRNA2T00106065001	19.5181	19.1407	17.7796	19.0541	BnaC05g39220D	LK031905	180545	183022	+	1512	protein_coding	-	FMN_dh
GSBRNA2T00062641001	174.96	184.058	163.79	193.319	BnaA03g10790D	LK032383	352613	355255	+	2050	protein_coding	BnaA03g10790D protein [Source:UniProtKB/TrEMBL;Acc:A0A078HG60]	HATPase_c
GSBRNA2T00042960001	39.4243	43.3375	50.8976	30.0696	BnaA06g14170D	LK032236	97815	97973	-	159	protein_coding	BnaA06g14170D protein [Source:UniProtKB/TrEMBL;Acc:A0A078GW32]	-
GSBRNA2T00013550001	13.2116	12.9196	17.3233	8.98753	BnaA10g29120D	LK033288	19538	20244	+	707	protein_coding	BnaA10g29120D protein [Source:UniProtKB/TrEMBL;Acc:A0A078IW00]	-
GSBRNA2T00078725001	149.358	161.734	179.254	88.2898	BnaC02g02880D	LK032040	781363	782052	+	690	protein_coding	BnaA09g06730D protein [Source:UniProtKB/TrEMBL;Acc:A0A078ESH8]	-
GSBRNA2T00030973001	191.593	207.515	195.696	141.23	BnaC02g20030D	LK031996	215262	215916	-	655	protein_coding	BnaA07g38870D protein [Source:UniProtKB/TrEMBL;Acc:A0A078F7W7]	-
GSBRNA2T00081077001	182.617	176.351	199.643	152.829	BnaA02g04260D	LK032606	58850	60305	-	816	protein_coding	BnaA02g04260D protein [Source:UniProtKB/TrEMBL;Acc:A0A078I4W4]	-
GSBRNA2T00003647001	174.807	164.394	159.354	151.317	BnaA05g33430D	LK033004	74745	76637	-	1600	protein_coding	BnaA05g33430D protein [Source:UniProtKB/TrEMBL;Acc:A0A078IR47]	-
GSBRNA2T00040217001	182.172	184.809	200.492	127.863	BnaA05g18500D	LK032219	75821	81696	-	826	protein_coding	BnaA05g18500D protein [Source:UniProtKB/TrEMBL;Acc:A0A078GP93]	-
GSBRNA2T00071610001	194.26	178.666	215.738	156.549	BnaC03g34340D	LK032477	294155	295459	+	877	protein_coding	BnaC03g34340D protein [Source:UniProtKB/TrEMBL;Acc:A0A078HVC7]	-
GSBRNA2T00036718001	182.151	220.07	203.088	168.758	BnaC09g36190D	LK032197	348702	349323	-	622	protein_coding	Histone H2B [Source:UniProtKB/TrEMBL;Acc:A0A078GP04]	Histone
GSBRNA2T00048150001	185.826	157.552	182.432	109.439	BnaA06g37510D	LK034931	15309	16994	+	1272	protein_coding	BnaA06g37510D protein [Source:UniProtKB/TrEMBL;Acc:A0A078JDP7]	Kelch_1
GSBRNA2T00140226001	198.242	203.123	198.904	139.954	BnaC03g05020D	LK031791	338981	339356	+	376	protein_coding	-	-
GSBRNA2T00114810001	163.3	158.891	166.491	244.489	BnaC02g07610D	LK031936	694367	698412	-	2928	protein_coding	-	-
GSBRNA2T00113652001	208.162	203.17	157.685	230.477	BnaA03g39340D	LK031932	864084	864733	-	339	protein_coding	-	HSP70
GSBRNA2T00125376001	195.787	189.423	214.119	163.498	BnaA06g16250D	LK031983	314509	316047	-	1271	protein_coding	60S ribosomal protein L13 [Source:UniProtKB/TrEMBL;Acc:A0A078F439]	-
GSBRNA2T00109037001	173.361	160.556	169.897	108.976	BnaC08g24870D	LK031799	921870	922794	+	728	protein_coding	40S ribosomal protein S21 [Source:UniProtKB/TrEMBL;Acc:A0A078J4Z5]	-
GSBRNA2T00055134001	162.708	151.358	172.764	119.258	BnaA09g45320D	LK032321	24894	25934	+	703	protein_coding	BnaA09g45320D protein [Source:UniProtKB/TrEMBL;Acc:A0A078H791]	-
GSBRNA2T00149110001	130.003	135.762	161.276	104.011	BnaA04g01880D	LK031857	435737	436806	+	750	protein_coding	-	HTH_3
GSBRNA2T00123051001	189.621	183.097	198.033	124.38	BnaC01g09080D	LK031973	406589	408896	+	742	protein_coding	-	-
GSBRNA2T00092207001	169.237	164.698	170.545	154.265	BnaAnng09960D	LK032806	11639	13473	-	1671	protein_coding	Tubulin beta chain [Source:UniProtKB/TrEMBL;Acc:A0A078IG92]	Tubulin
GSBRNA2T00012918001	189.493	183.816	192.348	113.989	BnaA02g08520D	LK032111	208651	209844	+	752	protein_coding	BnaA02g08520D protein [Source:UniProtKB/TrEMBL;Acc:A0A078FFY7]	Ribosomal_L31e
GSBRNA2T00081164001	128.421	128.086	138.091	99.2352	BnaCnng12070D	LK032608	22217	23337	-	571	protein_coding	BnaCnng12070D protein [Source:UniProtKB/TrEMBL;Acc:A0A078I4M9]	-
GSBRNA2T00035901001	187.444	181.087	185.483	141.952	BnaC06g43320D	LK034090	5172	6381	-	892	protein_coding	BnaC06g43320D protein [Source:UniProtKB/TrEMBL;Acc:A0A078JA40]	-
GSBRNA2T00092100001	41.2701	44.7017	58.0271	38.5306	BnaA04g10710D	LK032804	122467	123611	-	879	protein_coding	BnaA04g10710D protein [Source:UniProtKB/TrEMBL;Acc:A0A078IHT2]	-
GSBRNA2T00054735001	203.173	206.678	196.707	170.41	BnaA06g35850D	LK032315	253014	255116	+	1462	protein_coding	BnaA06g35850D protein [Source:UniProtKB/TrEMBL;Acc:A0A078H9F5]	-
GSBRNA2T00092983001	155.656	151.197	178.109	111.439	BnaCnng17210D	LK032831	48679	50064	-	563	protein_coding	BnaCnng17210D protein [Source:UniProtKB/TrEMBL;Acc:A0A078IHE2]	-
GSBRNA2T00153009001	162.75	158.37	173.4	122.243	BnaC02g15660D	LK031868	777269	778349	+	785	protein_coding	-	Ribosomal_S10
GSBRNA2T00054670001	190.666	173.874	192.412	170.71	BnaCnng51680D	LK035367	860	3164	+	1630	protein_coding	Tubulin alpha chain [Source:UniProtKB/TrEMBL;Acc:A0A078JJJ6]	Tubulin
GSBRNA2T00087148001	156.792	162.028	177.58	113.804	BnaAnng08850D	LK032708	67928	69197	-	1008	protein_coding	BnaAnng08850D protein [Source:UniProtKB/TrEMBL;Acc:A0A078IBV1]	RRM_1
GSBRNA2T00001495001	175.421	174.352	204.554	168.95	BnaA02g06670D	LK031993	910365	910848	-	484	protein_coding	Histone H2B [Source:UniProtKB/TrEMBL;Acc:A0A078F776]	Histone
GSBRNA2T00109533001	183.645	186.925	190.947	142.765	BnaC09g02550D	LK031916	460743	462453	+	853	protein_coding	-	-
GSBRNA2T00025341001	155.539	152.636	162.879	114.789	BnaAnng15590D	LK033713	17344	18831	+	901	protein_coding	Peptidyl-prolyl cis-trans isomerase [Source:UniProtKB/TrEMBL;Acc:A0A078J757]	Pro_isomerase
GSBRNA2T00076748001	30.95	32.6138	34.7186	28.4833	BnaA01g21380D	LK032559	50770	52181	+	1136	protein_coding	BnaA01g21380D protein [Source:UniProtKB/TrEMBL;Acc:A0A078I302]	-
GSBRNA2T00040104001	179.243	166.379	188.129	111.513	BnaC03g66290D	LK032217	495003	495911	+	460	protein_coding	BnaC03g66290D protein [Source:UniProtKB/TrEMBL;Acc:A0A078GP35]	-
GSBRNA2T00084848001	162.85	153.352	166.857	156.818	BnaA02g22660D	LK032048	558104	559957	-	1715	protein_coding	Tubulin beta chain [Source:UniProtKB/TrEMBL;Acc:A0A078FPV3]	Tubulin
GSBRNA2T00116696001	165.754	168.433	172.745	154.186	BnaA05g04770D	LK031802	361131	362572	-	744	protein_coding	BnaA04g26120D protein [Source:UniProtKB/TrEMBL;Acc:A0A078HI71]	-
GSBRNA2T00154244001	199.674	190.665	210.26	119.372	BnaA10g15110D	LK031872	829457	831101	+	923	protein_coding	-	-
GSBRNA2T00024061001	84.8312	81.7613	90.9422	66.8579	BnaC04g43890D	LK032148	80247	81228	-	597	protein_coding	BnaC04g43890D protein [Source:UniProtKB/TrEMBL;Acc:A0A078GGI1]	-
GSBRNA2T00076121001	167.826	153.576	158.112	125.103	BnaA05g32400D	LK032546	204419	205153	-	735	protein_coding	BnaA05g32400D protein [Source:UniProtKB/TrEMBL;Acc:A0A078HZZ8]	-
GSBRNA2T00016543001	84.0048	80.5174	85.8136	59.5708	BnaAnng37640D	LK046028	1850	2629	-	611	protein_coding	Glycine cleavage system H protein (Fragment) [Source:UniProtKB/TrEMBL;Acc:A0A078JV86]	-
GSBRNA2T00150799001	172.416	175.285	177.345	145.651	BnaA08g17480D	LK031862	787617	789234	+	1266	protein_coding	-	-
GSBRNA2T00025747001	183.684	174.891	192.207	127.96	BnaCnng34540D	LK033742	26900	28537	+	1287	protein_coding	BnaCnng34540D protein [Source:UniProtKB/TrEMBL;Acc:A0A078J7N7]	-
GSBRNA2T00153480001	146.424	146.681	148.193	111.264	BnaC03g31650D	LK031870	449644	450667	-	952	protein_coding	-	-
GSBRNA2T00151765001	187.71	185.829	180.35	165.987	BnaC02g05940D	LK031865	262766	264062	+	981	protein_coding	-	S4
GSBRNA2T00050940001	198.087	185.264	200.987	167.609	BnaAnng21260D	LK034987	15072	17099	-	1367	protein_coding	BnaAnng21260D protein [Source:UniProtKB/TrEMBL;Acc:A0A078JJ92]	-
GSBRNA2T00011565001	28.2109	23.4827	23.1392	18.9593	BnaA02g36380D	LK033244	55528	56610	-	737	protein_coding	BnaA02g36380D protein [Source:UniProtKB/TrEMBL;Acc:A0A078IXX3]	-
GSBRNA2T00126980001	187.142	194.54	213.159	121.764	BnaA08g08550D	LK031807	1990374	1991468	+	686	protein_coding	BnaA09g18000D protein [Source:UniProtKB/TrEMBL;Acc:A0A078CI72]	-
GSBRNA2T00115964001	164.779	168.282	184.41	155.226	BnaC09g10000D	LK031942	934557	936165	-	742	protein_coding	-	-
GSBRNA2T00090245001	187.259	181.323	207.051	118.919	BnaA04g12260D	LK032059	287008	288154	-	698	protein_coding	BnaA04g12260D protein [Source:UniProtKB/TrEMBL;Acc:A0A078FN62]	-
GSBRNA2T00136468001	179.309	158.453	166.611	148.4	BnaA10g26640D	LK031790	4078791	4081380	-	1339	protein_coding	-	PfkB
GSBRNA2T00016195001	189.775	186.513	200.083	170.342	BnaA09g44520D	LK032123	297929	299328	+	892	protein_coding	BnaA09g44520D protein [Source:UniProtKB/TrEMBL;Acc:A0A078G8J0]	-
GSBRNA2T00121621001	24.2167	24.2784	19.5131	24.7418	BnaA01g00170D	LK031804	2351365	2354350	-	1794	protein_coding	-	SHMT
GSBRNA2T00108723001	167.946	149.622	165.646	122.72	BnaC09g27990D	LK031915	381094	382379	-	932	protein_coding	-	Ribosomal_S10
GSBRNA2T00059120001	210.667	205.786	214.155	164.123	BnaC02g09720D	LK032358	292978	294839	+	1169	protein_coding	BnaC02g09720D protein [Source:UniProtKB/TrEMBL;Acc:A0A078HDB7]	-
GSBRNA2T00002765001	165.604	166.471	177.51	167.604	BnaC05g02580D	LK032083	458358	459613	+	618	protein_coding	BnaC05g02580D protein [Source:UniProtKB/TrEMBL;Acc:A0A078CAS9]	-
GSBRNA2T00134428001	150.32	154.955	154.464	98.4794	BnaC03g02510D	LK031823	1210024	1210568	+	545	protein_coding	-	-
GSBRNA2T00111262001	158.551	150.791	162.112	167.375	BnaA04g06460D	LK031924	766671	769018	-	1647	protein_coding	Serine hydroxymethyltransferase [Source:UniProtKB/TrEMBL;Acc:A0A078IK98]	SHMT
GSBRNA2T00057915001	184.062	178.298	189.822	120.19	BnaA06g10600D	LK032346	26290	27609	+	918	protein_coding	40S ribosomal protein S12 [Source:UniProtKB/TrEMBL;Acc:A0A078H9F8]	-
GSBRNA2T00155217001	162.612	175.449	181.224	120.287	BnaC04g46370D	LK031875	625594	627014	-	837	protein_coding	-	-
GSBRNA2T00137443001	137.049	137.458	160.58	162.367	BnaA03g34950D	LK031828	618547	620950	-	2236	protein_coding	-	Actin
GSBRNA2T00054544001	32.4911	34.5541	33.7376	30.6004	BnaC08g48810D	LK035323	483	3092	-	1510	protein_coding	BnaC08g48810D protein [Source:UniProtKB/TrEMBL;Acc:Q9ZP29]	-
GSBRNA2T00103815001	162.233	169.2	178.482	111.962	BnaC02g30550D	LK031896	414365	415453	+	759	protein_coding	BnaA02g22370D protein [Source:UniProtKB/TrEMBL;Acc:A0A078FKC5]	Cu_bind_like
GSBRNA2T00000878001	184.12	171.346	190.662	114.138	BnaC08g11160D	LK031990	222702	223764	-	644	protein_coding	BnaA09g18000D protein [Source:UniProtKB/TrEMBL;Acc:A0A078CI72]	-
GSBRNA2T00110098001	150.346	143.2	155.967	127.73	BnaC07g13820D	LK031918	1077023	1078839	-	1128	protein_coding	-	-
GSBRNA2T00024435001	187.235	177.704	172.04	147.442	BnaC03g17580D	LK032152	29646	31297	-	1041	protein_coding	BnaC03g17580D protein [Source:UniProtKB/TrEMBL;Acc:A0A078GH13]	-
GSBRNA2T00096663001	182.547	176.897	167.631	210.418	BnaCnng19320D	LK032908	38983	41036	+	1873	protein_coding	Adenosylhomocysteinase [Source:UniProtKB/TrEMBL;Acc:A0A078IN20]	-
GSBRNA2T00073410001	166.128	158.262	168.381	125.242	BnaA09g15320D	LK032504	51538	52134	+	597	protein_coding	BnaA09g15320D protein [Source:UniProtKB/TrEMBL;Acc:A0A078HWC4]	-
GSBRNA2T00086907001	32.5292	28.9852	37.1263	22.106	BnaAnng08700D	LK032702	123599	126321	+	1140	protein_coding	BnaAnng08700D protein [Source:UniProtKB/TrEMBL;Acc:A0A078I8G1]	-
GSBRNA2T00156721001	87.1476	84.0345	91.325	66.654	BnaC04g20620D	LK031878	542589	544606	-	1299	protein_coding	-	-
GSBRNA2T00153272001	101.937	94.2635	100.387	65.6758	BnaC08g06710D	LK031869	822379	823730	-	867	protein_coding	-	-
GSBRNA2T00001389001	204.672	192.143	205.599	171.829	BnaA02g05840D	LK031993	393948	396765	+	1246	protein_coding	BnaA02g05840D protein [Source:UniProtKB/TrEMBL;Acc:A0A078FBB6]	-
GSBRNA2T00067818001	150.383	147.255	142.135	171.88	BnaC05g15180D	LK032446	256254	257313	+	851	protein_coding	BnaC05g15180D protein [Source:UniProtKB/TrEMBL;Acc:A0A078HPN8]	-
GSBRNA2T00022403001	39.517	41.7541	41.2409	36.4754	BnaAnng14750D	LK033587	46522	48645	-	1430	protein_coding	Ferredoxin--NADP reductase, chloroplastic [Source:UniProtKB/TrEMBL;Acc:A0A078J4S7]	NAD_binding_1
GSBRNA2T00017199001	164.678	186.829	191.696	131.869	BnaC02g03430D	LK033421	34327	35497	-	1014	protein_coding	BnaA03g00720D protein [Source:UniProtKB/TrEMBL;Acc:A0A078CVS8]	Ribosomal_S12
GSBRNA2T00136672001	168.932	163.667	171.821	129.754	BnaC08g38600D	LK031826	582127	584850	+	881	protein_coding	-	-
GSBRNA2T00116958001	111.704	131.651	126.754	108.486	BnaA05g06970D	LK031802	1620057	1620613	+	557	protein_coding	Histone H4 [Source:UniProtKB/TrEMBL;Acc:A0A078H5R4]	-
GSBRNA2T00014777001	165.034	154.973	156.588	162.302	BnaC01g22620D	LK033357	53076	53791	+	638	protein_coding	60S ribosomal protein L27 [Source:UniProtKB/TrEMBL;Acc:A0A078IZH9]	-
GSBRNA2T00130206001	153.404	160.987	166.049	203.679	BnaA03g06790D	LK031815	2145074	2149420	+	3251	protein_coding	-	-
GSBRNA2T00101515001	62.6419	57.8545	68.5432	62.6633	BnaC03g25160D	LK031890	372108	372805	+	698	protein_coding	-	-
GSBRNA2T00141012001	169.614	176.177	173.997	154.962	BnaC03g11480D	LK031791	3493989	3494660	-	672	protein_coding	-	Histone
GSBRNA2T00062221001	127.312	129.617	146.735	85.3373	BnaA06g09940D	LK032378	87232	88441	-	497	protein_coding	BnaA06g09940D protein [Source:UniProtKB/TrEMBL;Acc:A0A078HFL6]	-
GSBRNA2T00115416001	161.001	164.497	138.236	134.388	BnaC07g21510D	LK031939	817961	818902	-	611	protein_coding	Defensin [Source:UniProtKB/TrEMBL;Acc:T1SRR1]	-
GSBRNA2T00056499001	140.768	144.92	141.102	178.368	BnaC01g22070D	LK032334	24735	24803	+	69	protein_coding	BnaC01g22070D protein [Source:UniProtKB/TrEMBL;Acc:A0A078H9J7]	-
GSBRNA2T00142479001	163.08	182.866	128.71	224.353	BnaC05g20160D	LK031839	1675593	1676242	+	384	protein_coding	BnaA09g29100D protein [Source:UniProtKB/TrEMBL;Acc:A0A078FSW7]	HSP70
GSBRNA2T00075099001	21.0938	21.9916	18.9429	19.5587	BnaC01g00070D	LK032530	20414	22816	-	1555	protein_coding	Fructose-bisphosphate aldolase [Source:UniProtKB/TrEMBL;Acc:A0A078HVW3]	-
GSBRNA2T00052119001	186.768	186.601	191.191	167.91	BnaC01g42370D	LK035093	14830	16410	+	1294	protein_coding	60S ribosomal protein L13 [Source:UniProtKB/TrEMBL;Acc:A0A078JHF7]	-
GSBRNA2T00109309001	97.1202	83.8088	126.223	59.7942	BnaC08g22920D	LK031799	2279233	2280081	+	748	protein_coding	-	-
GSBRNA2T00051062001	86.9666	100.2	102.784	72.2051	BnaC04g56150D	LK035017	9282	10474	-	886	protein_coding	BnaC04g56150D protein [Source:UniProtKB/TrEMBL;Acc:A0A078JGW5]	-
GSBRNA2T00136629001	144.638	143.673	140.128	78.3054	BnaC08g38970D	LK031826	427505	428819	-	466	protein_coding	BnaA06g09940D protein [Source:UniProtKB/TrEMBL;Acc:A0A078HFL6]	-
GSBRNA2T00094705001	185.941	184.436	198.534	141.59	BnaA09g05620D	LK032067	506589	507922	-	742	protein_coding	BnaA09g05620D protein [Source:UniProtKB/TrEMBL;Acc:A0A078FQR5]	-
GSBRNA2T00076126001	156.495	151.306	164.29	114.655	BnaA05g32350D	LK032546	221385	222706	+	767	protein_coding	NADH dehydrogenase [ubiquinone] 1 alpha subcomplex subunit 12 [Source:UniProtKB/TrEMBL;Acc:A0A078I004]	Complex1_17_2kD
GSBRNA2T00117056001	172.975	170.246	178.133	141.705	BnaA05g07740D	LK031802	2045956	2047279	+	702	protein_coding	-	-
GSBRNA2T00025695001	186.357	183.195	180.872	126.138	BnaC08g50110D	LK033736	20650	22367	+	750	protein_coding	BnaC08g50110D protein [Source:UniProtKB/TrEMBL;Acc:A0A078J7K6]	-
GSBRNA2T00120692001	169.296	197.601	186.315	154.886	BnaC02g38490D	LK031963	930528	931215	-	562	protein_coding	BnaA02g30070D protein [Source:UniProtKB/TrEMBL;Acc:A0A078IFE3]	-
GSBRNA2T00137209001	188.32	181.177	194.128	149.895	BnaC02g21380D	LK031827	1263054	1264958	+	1196	protein_coding	-	-
GSBRNA2T00140666001	154.6	161.853	150.315	199.786	BnaC03g08690D	LK031791	2022572	2026820	+	3214	protein_coding	-	-
GSBRNA2T00154997001	22.3349	22.4769	18.3184	15.0169	BnaA03g38080D	LK031874	1121969	1122816	-	760	protein_coding	-	-
GSBRNA2T00127348001	76.2512	72.7372	81.9292	52.8337	BnaC08g34270D	LK031808	1369426	1370618	-	794	protein_coding	-	-
GSBRNA2T00156452001	171.483	163.506	184.903	118.971	BnaA09g23350D	LK031877	292251	294201	+	846	protein_coding	-	-
GSBRNA2T00109683001	88.7778	88.7157	97.0806	66.3621	BnaC09g01350D	LK031916	1140402	1141445	-	733	protein_coding	-	-
GSBRNA2T00030037001	167.451	162.16	179.393	130.512	BnaC05g50130D	LK033914	33900	35585	-	1073	protein_coding	BnaC05g50130D protein [Source:UniProtKB/TrEMBL;Acc:A0A078JA80]	WD40
GSBRNA2T00045519001	170.782	154.416	194.793	152.916	BnaC01g43880D	LK034715	21578	22266	-	588	protein_coding	BnaA01g26560D protein [Source:UniProtKB/TrEMBL;Acc:A0A078CLN7]	-
GSBRNA2T00121694001	184.556	173.973	179.797	147.002	BnaC08g20700D	LK031966	353311	354933	-	1366	protein_coding	-	-
GSBRNA2T00084802001	166.633	160.773	166.919	119.427	BnaA02g22370D	LK032048	263653	264717	+	733	protein_coding	BnaA02g22370D protein [Source:UniProtKB/TrEMBL;Acc:A0A078FKC5]	Cu_bind_like
GSBRNA2T00003639001	140.779	139.272	147.974	108.837	BnaA05g33350D	LK033004	44660	44905	-	246	protein_coding	BnaA05g33350D protein [Source:UniProtKB/TrEMBL;Acc:A0A078IKI5]	-
GSBRNA2T00034803001	181.603	172.022	175.995	139.783	BnaA06g12670D	LK032186	4236	5492	+	852	protein_coding	BnaA06g12670D protein [Source:UniProtKB/TrEMBL;Acc:A0A078GI73]	-
GSBRNA2T00007841001	166.45	157.538	163.966	133.239	BnaCnng23290D	LK033130	55512	57296	+	1017	protein_coding	Ribosomal protein L19 [Source:UniProtKB/TrEMBL;Acc:A0A078ITM4]	-
GSBRNA2T00001821001	180.271	224.948	122.389	203.728	BnaA06g34320D	LK032076	102036	102941	-	587	protein_coding	BnaA06g34320D protein [Source:UniProtKB/TrEMBL;Acc:A0A078FZ73]	-
GSBRNA2T00148920001	168.832	148.722	172.379	88.5862	BnaA03g08070D	LK031856	1264836	1266442	+	976	protein_coding	-	-
GSBRNA2T00143515001	96.9298	99.5632	96.9892	88.3945	BnaA02g00540D	LK031842	1575252	1576733	+	1117	protein_coding	BnaC02g00320D protein [Source:UniProtKB/TrEMBL;Acc:A0A078HTM7]	-
GSBRNA2T00064111001	173.714	160.062	193.944	139.466	BnaC01g37340D	LK032401	348217	349079	-	863	protein_coding	BnaC01g37340D protein [Source:UniProtKB/TrEMBL;Acc:A0A078HKW1]	Helicase_C
GSBRNA2T00126625001	149.718	141.278	157.856	101.9	BnaA08g11330D	LK031807	40644	41666	+	593	protein_coding	-	-
GSBRNA2T00093035001	125.178	160.609	106.425	133.413	BnaA09g42180D	LK032833	118108	118639	+	532	protein_coding	BnaA09g42180D protein [Source:UniProtKB/TrEMBL;Acc:A0A078IJ55]	-
GSBRNA2T00098712001	148.923	143.269	158.11	107.309	BnaA07g16150D	LK031787	1042471	1043473	-	806	protein_coding	40S ribosomal protein S21 [Source:UniProtKB/TrEMBL;Acc:A0A078J4Z5]	Ribosomal_S21e
GSBRNA2T00075484001	98.597	91.5275	83.8151	79.8741	BnaC03g23990D	LK032535	79422	80600	-	1179	protein_coding	BnaC03g23990D protein [Source:UniProtKB/TrEMBL;Acc:A0A078HY53]	-
GSBRNA2T00016696001	33.9992	35.561	43.1745	31.245	BnaAnng13830D	LK033394	48552	49988	-	1004	protein_coding	BnaAnng13830D protein [Source:UniProtKB/TrEMBL;Acc:A0A078J0I5]	Rhodanese
GSBRNA2T00080193001	168.484	165.245	162.951	122.232	BnaCnng11230D	LK032590	155250	157072	+	885	protein_coding	BnaCnng11230D protein [Source:UniProtKB/TrEMBL;Acc:A0A078I0T4]	-
GSBRNA2T00002315001	19.2103	18.8228	23.4018	18.8422	BnaC03g30230D	LK032080	46254	48641	-	1953	protein_coding	Cytochrome b6-f complex iron-sulfur subunit [Source:UniProtKB/TrEMBL;Acc:A0A078FY57]	-
GSBRNA2T00022482001	170.88	170.755	190.765	113.168	BnaAnng39250D	LK048081	293	2389	-	912	protein_coding	BnaAnng39250D protein (Fragment) [Source:UniProtKB/TrEMBL;Acc:A0A078JW87]	-
GSBRNA2T00012919001	167.573	165.727	180.988	105.87	BnaA02g08530D	LK032111	210624	211589	+	620	protein_coding	40S ribosomal protein S30 [Source:UniProtKB/TrEMBL;Acc:A0A078G7U7]	Ribosomal_S30
GSBRNA2T00138855001	138.721	149.921	161.198	126.113	BnaA03g22060D	LK031832	923430	924118	+	689	protein_coding	-	Histone
GSBRNA2T00039929001	156.825	158.966	171.156	160.397	BnaA01g06440D	LK032216	263344	265004	+	1025	protein_coding	BnaA01g06440D protein [Source:UniProtKB/TrEMBL;Acc:A0A078GNT8]	-
GSBRNA2T00025724001	22.3172	22.3809	23.5736	19.629	BnaA09g54020D	LK033739	20354	22602	-	1727	protein_coding	Phosphoribulokinase [Source:UniProtKB/TrEMBL;Acc:A0A078J785]	-
GSBRNA2T00017813001	160.918	183.982	173.253	112.994	BnaC02g44320D	LK033457	9611	10192	-	582	protein_coding	Histone H4 [Source:UniProtKB/TrEMBL;Acc:A0A078H5R4]	-
GSBRNA2T00003358001	48.7359	49.0072	61.7324	33.4792	BnaA04g26990D	LK032993	41725	42497	+	773	protein_coding	BnaA04g26990D protein [Source:UniProtKB/TrEMBL;Acc:A0A078INA3]	-
GSBRNA2T00085275001	158.189	169.743	164.711	145.37	BnaC03g44740D	LK032051	710170	711899	-	881	protein_coding	BnaC03g44740D protein [Source:UniProtKB/TrEMBL;Acc:A0A078DX91]	-
GSBRNA2T00121060001	183.563	176.597	205.055	89.1851	BnaA01g04920D	LK031804	135079	136773	+	543	protein_coding	-	-
GSBRNA2T00062364001	39.3886	48.8904	63.3529	40.1992	BnaC06g06830D	LK032379	369159	370692	-	1296	protein_coding	BnaC06g06830D protein [Source:UniProtKB/TrEMBL;Acc:R4HEW0]	Kelch_1
GSBRNA2T00061774001	169.852	186.582	187.488	127.836	BnaC07g13120D	LK032023	16010	16480	-	471	protein_coding	BnaA07g09990D protein [Source:UniProtKB/TrEMBL;Acc:A0A078GMF0]	ubiquitin
GSBRNA2T00114639001	56.0506	53.4978	50.5831	53.9346	BnaA04g07450D	LK031801	2453529	2456677	-	2219	protein_coding	Glutamine synthetase, chloroplastic [Source:UniProtKB/Swiss-Prot;Acc:Q42624]	-
GSBRNA2T00059210001	161.554	149.857	183.627	124.805	BnaC02g38320D	LK032360	22504	23633	+	694	protein_coding	40S ribosomal protein S27 [Source:UniProtKB/TrEMBL;Acc:A0A078HD53]	-
GSBRNA2T00029765001	165.539	193.429	165.716	121.205	BnaA02g06910D	LK033893	20526	21120	-	595	protein_coding	Histone H4 [Source:UniProtKB/TrEMBL;Acc:A0A078H5R4]	-
GSBRNA2T00145851001	167.648	165.967	168.923	135.585	BnaC03g52670D	LK031848	1441611	1443210	+	1317	protein_coding	60S ribosomal protein L13-2 [Source:UniProtKB/Swiss-Prot;Acc:P41129]	-
GSBRNA2T00074907001	21.5576	25.3844	24.2496	24.772	BnaA10g08550D	LK032525	235045	236517	+	904	protein_coding	BnaA10g08550D protein [Source:UniProtKB/TrEMBL;Acc:A0A078HYS6]	-
GSBRNA2T00024316001	153.266	147.91	162.239	107.163	BnaC04g01550D	LK032150	478053	478927	-	426	protein_coding	BnaC04g01550D protein [Source:UniProtKB/TrEMBL;Acc:A0A078GFH0]	-
GSBRNA2T00034112001	136.192	123.253	131.296	149.025	BnaA08g19830D	LK034018	3521	4884	-	836	protein_coding	Eukaryotic translation initiation factor 5A [Source:UniProtKB/TrEMBL;Acc:A0A078J5E7]	-
GSBRNA2T00140803001	34.4372	37.5543	39.2908	30.3452	BnaC03g09830D	LK031791	2629583	2630879	+	1048	protein_coding	-	-
GSBRNA2T00031517001	147.422	134.659	157.539	156.478	BnaC09g43600D	LK031999	174397	176472	+	1905	protein_coding	BnaC09g43600D protein [Source:UniProtKB/TrEMBL;Acc:A0A078F8W1]	Mito_carr
GSBRNA2T00141946001	87.2201	84.9124	156.225	55.0292	BnaA03g15610D	LK031838	662065	662947	+	676	protein_coding	-	-
GSBRNA2T00133615001	126.689	128.375	137.589	109.041	BnaC07g29330D	LK031821	1023773	1026122	+	1454	protein_coding	-	-
GSBRNA2T00136806001	192.94	161.815	175.18	155.521	BnaC08g37410D	LK031826	1140846	1142663	+	1145	protein_coding	-	WD40
GSBRNA2T00051205001	161.17	160.026	163.489	134.477	BnaAnng21430D	LK035052	2661	4195	+	1012	protein_coding	BnaAnng21430D protein (Fragment) [Source:UniProtKB/TrEMBL;Acc:A0A078JHP8]	-
GSBRNA2T00144172001	28.8046	32.311	24.2286	24.9079	BnaC03g56370D	LK031844	1657743	1658355	-	613	protein_coding	-	-
GSBRNA2T00085924001	149.068	141.962	149.611	125.984	BnaA07g10560D	LK032680	57220	59223	-	1304	protein_coding	BnaA07g10560D protein [Source:UniProtKB/TrEMBL;Acc:A0A078I6X6]	-
GSBRNA2T00084227001	147.074	137.532	149.52	137.945	BnaCnng62490D	LK038897	894	2734	-	1631	protein_coding	Tubulin beta chain [Source:UniProtKB/TrEMBL;Acc:A0A078JUF1]	Tubulin
GSBRNA2T00085889001	213.761	191.445	185.294	242.793	BnaA09g27390D	LK032679	39020	41162	+	1165	protein_coding	BnaA09g27390D protein [Source:UniProtKB/TrEMBL;Acc:A0A078I952]	-
GSBRNA2T00140445001	159.794	140.633	192.895	114.531	BnaC03g06850D	LK031791	1188052	1189268	+	683	protein_coding	-	-
GSBRNA2T00003643001	10.8833	11.1642	12.4541	8.99053	BnaA05g33390D	LK033004	55072	60280	+	844	protein_coding	BnaA05g33390D protein [Source:UniProtKB/TrEMBL;Acc:A0A078IQ98]	-
GSBRNA2T00080700001	192.985	188.01	182.729	162.585	BnaA05g28850D	LK032599	187711	189549	+	1480	protein_coding	BnaA05g28850D protein [Source:UniProtKB/TrEMBL;Acc:A0A078I4B0]	-
GSBRNA2T00083816001	111.573	113.488	128.575	77.9653	BnaA09g19810D	LK032664	63192	64507	-	1268	protein_coding	BnaA09g19810D protein [Source:UniProtKB/TrEMBL;Acc:A0A078I8E7]	ubiquitin
GSBRNA2T00133000001	46.528	46.7544	57.7832	32.8503	BnaA05g00550D	LK031819	1886220	1887773	+	1554	protein_coding	-	-
GSBRNA2T00112729001	130.17	122.646	130.751	109.273	BnaC04g30930D	LK031928	196253	197939	-	1397	protein_coding	-	-
GSBRNA2T00132453001	172.087	163.511	159.656	135.272	BnaC03g19950D	LK031818	1429931	1431180	+	825	protein_coding	-	-
GSBRNA2T00085701001	163.392	152.623	162.083	133.837	BnaC04g42280D	LK032054	592837	594468	+	950	protein_coding	BnaA05g11250D protein [Source:UniProtKB/TrEMBL;Acc:A0A078FBT3]	-
GSBRNA2T00127144001	173.626	162.437	180.882	118.587	BnaC08g32540D	LK031808	412266	413920	-	1010	protein_coding	-	-
GSBRNA2T00132663001	159.064	159.584	164.858	83.843	BnaA05g03330D	LK031819	292399	293333	+	628	protein_coding	-	-
GSBRNA2T00001125001	148.692	150.916	167.402	93.9092	BnaC01g30810D	LK031991	602191	603892	+	1281	protein_coding	BnaC01g30810D protein [Source:UniProtKB/TrEMBL;Acc:A0A078F3A5]	-
GSBRNA2T00086775001	145.446	147.079	157.237	121.958	BnaC04g13850D	LK032698	127454	128607	-	1083	protein_coding	BnaC04g13850D protein [Source:UniProtKB/TrEMBL;Acc:A0A078ID54]	-
GSBRNA2T00137983001	157.145	143.888	170.822	107.296	BnaC07g01510D	LK031829	1540310	1541702	+	813	protein_coding	-	-
GSBRNA2T00146436001	146.802	133.979	159.054	150.356	BnaA07g34180D	LK031850	702438	704734	-	1203	protein_coding	-	-
GSBRNA2T00150713001	79.5223	68.2529	86.3526	59.5106	BnaA08g18170D	LK031862	449195	450088	+	679	protein_coding	-	-
GSBRNA2T00013907001	118.394	105.245	118.534	104.816	BnaC03g14940D	LK033306	41577	43109	-	1050	protein_coding	BnaC03g14940D protein [Source:UniProtKB/TrEMBL;Acc:A0A078IWH5]	UQ_con
GSBRNA2T00025627001	144.292	143.152	163.57	116.133	BnaC06g42550D	LK033734	2274	3350	-	868	protein_coding	40S ribosomal protein S21 [Source:UniProtKB/TrEMBL;Acc:A0A078J4Z5]	-
GSBRNA2T00111549001	168.143	152.591	165.391	125.817	BnaA03g32020D	LK031800	192957	194479	+	925	protein_coding	BnaC03g73560D protein [Source:UniProtKB/TrEMBL;Acc:A0A078CAM5]	-
GSBRNA2T00141759001	124.548	129.456	151.005	142.916	BnaC03g49770D	LK031837	1606460	1607738	+	739	protein_coding	-	-
GSBRNA2T00011687001	22.6607	23.5101	23.3812	18.364	BnaA07g38250D	LK033249	61837	68239	-	3314	protein_coding	Beta-galactosidase [Source:UniProtKB/TrEMBL;Acc:A0A078IVA9]	-
GSBRNA2T00133837001	142.177	160.575	150.247	122.871	BnaC07g27610D	LK031821	2080541	2081785	-	784	protein_coding	40S ribosomal protein S24 [Source:UniProtKB/TrEMBL;Acc:A0A078J2A2]	Ribosomal_S24e
GSBRNA2T00113017001	32.7359	31.0387	31.9121	27.3142	BnaC06g28840D	LK031929	809057	809912	-	856	protein_coding	-	-
GSBRNA2T00102103001	35.5769	33.0499	33.9472	25.2541	BnaA07g26680D	LK031892	868756	869588	+	833	protein_coding	-	-
GSBRNA2T00133162001	149.97	165.312	165.511	129.003	BnaC09g35280D	LK031820	567932	568798	-	867	protein_coding	-	Histone
GSBRNA2T00006361001	136.423	143.835	144.948	105.985	BnaA04g18250D	LK032092	194427	195615	-	578	protein_coding	BnaA04g18250D protein [Source:UniProtKB/TrEMBL;Acc:A0A078GBU7]	-
GSBRNA2T00127099001	11.458	13.8882	12.7206	9.57003	BnaC08g32210D	LK031808	267563	267952	+	390	protein_coding	-	-
GSBRNA2T00149632001	153.916	153.757	163.864	127.026	BnaA01g14960D	LK031858	1416083	1417808	+	948	protein_coding	-	-
GSBRNA2T00021744001	146.392	150.26	156.511	115.599	BnaA04g05550D	LK032141	323072	324696	+	860	protein_coding	ATP synthase subunit d, mitochondrial [Source:UniProtKB/TrEMBL;Acc:A0A078DNQ5]	-
GSBRNA2T00147590001	55.1404	57.0055	66.9742	62.8153	BnaA06g27360D	LK031854	928066	929888	+	1125	protein_coding	-	CCT
GSBRNA2T00111927001	177.849	173.696	181.393	115.398	BnaA03g28820D	LK031800	1619220	1620831	-	1101	protein_coding	-	-
GSBRNA2T00070996001	147.841	140.191	138.563	134.062	BnaA09g16810D	LK032031	808534	811355	-	1395	protein_coding	S-(hydroxymethyl)glutathione dehydrogenase [Source:UniProtKB/TrEMBL;Acc:A0A078FIZ0]	ADH_N
GSBRNA2T00082814001	170.064	160.053	168.765	120.887	BnaC02g22610D	LK032639	45665	47305	+	989	protein_coding	BnaC02g22610D protein [Source:UniProtKB/TrEMBL;Acc:A0A078I8W3]	-
GSBRNA2T00107972001	145.73	149.904	164.346	101.692	BnaC09g24510D	LK031911	672449	673467	-	849	protein_coding	-	-
GSBRNA2T00153446001	141.837	140.58	130.038	129.289	BnaC03g31390D	LK031870	229545	231792	+	2094	protein_coding	-	-
GSBRNA2T00025356001	129.324	136.371	188.945	133.001	BnaCnng34020D	LK033714	31527	32588	+	651	protein_coding	BnaCnng34020D protein [Source:UniProtKB/TrEMBL;Acc:A0A078J0W5]	-
GSBRNA2T00080664001	168.551	159.131	171.039	137.401	BnaA05g29180D	LK032599	71764	73499	-	1263	protein_coding	60S acidic ribosomal protein P0 [Source:UniProtKB/TrEMBL;Acc:A0A078I6E4]	-
GSBRNA2T00134466001	159.036	163.754	155.489	135.997	BnaC03g02860D	LK031823	1390696	1392627	+	1225	protein_coding	-	Ribosomal_S4e
GSBRNA2T00154551001	136.739	129.222	138.847	123.382	BnaC07g39890D	LK031873	537766	539224	-	908	protein_coding	-	-
GSBRNA2T00119591001	158.01	153.053	159.114	114.129	BnaAnng00560D	LK031958	474755	475905	-	980	protein_coding	BnaA03g00720D protein [Source:UniProtKB/TrEMBL;Acc:A0A078CVS8]	Ribosomal_S12
GSBRNA2T00117029001	131.666	118.697	135.341	160.118	BnaA05g07530D	LK031802	1913281	1915274	+	1943	protein_coding	-	-
GSBRNA2T00053460001	151.633	147.269	153.996	111.893	BnaAnng22110D	LK035222	510	2186	+	1047	protein_coding	BnaAnng22110D protein [Source:UniProtKB/TrEMBL;Acc:A0A078JKN0]	-
GSBRNA2T00040460001	51.092	52.3612	51.3811	52.2872	BnaC02g36240D	LK032221	483883	486352	-	1499	protein_coding	BnaC02g36240D protein [Source:UniProtKB/TrEMBL;Acc:A0A078GSS0]	-
GSBRNA2T00002275001	162.891	156.118	165.262	102.766	BnaC04g02930D	LK032079	598600	599598	+	582	protein_coding	BnaC04g02930D protein [Source:UniProtKB/TrEMBL;Acc:A0A078FY31]	-
GSBRNA2T00150997001	45.4546	37.8303	37.4056	37.2631	BnaA08g15890D	LK031862	1557681	1559653	+	1192	protein_coding	-	SHMT
GSBRNA2T00070349001	144.279	170.683	159.415	127.631	BnaC04g28830D	LK032026	712277	712892	-	559	protein_coding	Histone H3 [Source:UniProtKB/TrEMBL;Acc:A0A078CWM8]	Histone
GSBRNA2T00007286001	58.196	62.2833	61.2665	53.1278	BnaC03g71830D	LK033104	79314	80108	-	706	protein_coding	BnaC03g71830D protein (Fragment) [Source:UniProtKB/TrEMBL;Acc:A0A078INE8]	SUI1
GSBRNA2T00151248001	147.601	138.225	148.243	101.153	BnaA03g41740D	LK031863	1094390	1096107	-	895	protein_coding	ATP synthase subunit d, mitochondrial [Source:UniProtKB/TrEMBL;Acc:A0A078DNQ5]	-
GSBRNA2T00025500001	155.323	154.428	162.105	143.053	BnaAnng15790D	LK033723	21783	23685	-	1140	protein_coding	BnaAnng15790D protein [Source:UniProtKB/TrEMBL;Acc:A0A078J4S0]	-
GSBRNA2T00152747001	57.9674	54.1035	69.0229	48.7625	BnaC04g07190D	LK031867	844906	845668	+	606	protein_coding	-	-
GSBRNA2T00085238001	167.897	163.668	165.284	133.994	BnaC03g44500D	LK032051	518072	520001	+	1340	protein_coding	BnaC03g44500D protein [Source:UniProtKB/TrEMBL;Acc:A0A078FQE3]	-
GSBRNA2T00006861001	152.079	139.563	199.674	201.554	BnaCnng22330D	LK033084	3409	3932	+	423	protein_coding	BnaCnng22330D protein [Source:UniProtKB/TrEMBL;Acc:A0A078IR22]	-
GSBRNA2T00098465001	62.2239	66.0486	78.0918	78.8629	BnaCnng68150D	LK041942	303	1441	+	970	protein_coding	BnaCnng68150D protein [Source:UniProtKB/TrEMBL;Acc:A0A078JS28]	-
GSBRNA2T00015287001	158.362	145.555	167.124	129.946	BnaA01g33400D	LK032116	31846	33552	-	1095	protein_coding	40S ribosomal protein S3a [Source:UniProtKB/TrEMBL;Acc:A0A078G6S8]	-
GSBRNA2T00038215001	146.199	145.937	145.001	90.3923	BnaC01g32170D	LK032206	49606	50195	-	374	protein_coding	BnaC01g32170D protein [Source:UniProtKB/TrEMBL;Acc:A0A078GQT3]	-
GSBRNA2T00150276001	149.858	142.759	157.743	132.615	BnaA10g02610D	LK031861	214253	215543	-	755	protein_coding	-	-
GSBRNA2T00033190001	131.741	126.571	140.862	113.623	BnaA07g09950D	LK032180	310902	312699	+	1280	protein_coding	BnaA07g09950D protein [Source:UniProtKB/TrEMBL;Acc:A0A078FHQ2]	Arf
GSBRNA2T00049484001	113.432	117.503	138.798	83.3948	BnaA09g39850D	LK032011	305450	306360	+	911	protein_coding	Cytochrome c oxidase subunit 5C [Source:UniProtKB/TrEMBL;Acc:A0A078FEN7]	-
GSBRNA2T00031970001	98.8716	102.685	107.514	90.5283	BnaC05g03990D	LK032001	310406	312598	-	1628	protein_coding	BnaC05g03990D protein [Source:UniProtKB/TrEMBL;Acc:A0A078F9W5]	-
GSBRNA2T00118781001	149.988	151.825	170.437	121.702	BnaA07g14090D	LK031955	1049632	1049943	-	312	protein_coding	Histone H4 [Source:UniProtKB/TrEMBL;Acc:A0A078H5R4]	-
GSBRNA2T00031704001	153.632	151.51	178.267	139.198	BnaC08g45160D	LK032000	151073	152993	+	1137	protein_coding	BnaC08g45160D protein [Source:UniProtKB/TrEMBL;Acc:A0A078F627]	-
GSBRNA2T00132159001	169.956	152.685	159.801	124.039	BnaC03g17640D	LK031818	5120	6771	+	1034	protein_coding	-	-
GSBRNA2T00129483001	20.7817	19.9848	16.0907	15.8293	BnaA09g33720D	LK031814	1542960	1544905	-	1214	protein_coding	Plasma membrane intrinsic protein 1 [Source:UniProtKB/TrEMBL;Acc:Q9XHG7]	-
GSBRNA2T00051535001	151.447	174.785	154.867	141.008	BnaCnng06690D	LK032288	174445	175130	-	560	protein_coding	BnaA02g30070D protein [Source:UniProtKB/TrEMBL;Acc:A0A078IFE3]	Histone
GSBRNA2T00050963001	36.0648	38.3258	33.3435	34.4781	BnaCnng49000D	LK034991	11004	12954	+	1486	protein_coding	BnaCnng49000D protein [Source:UniProtKB/TrEMBL;Acc:A0A078JHC2]	Pyr_redox_2
GSBRNA2T00119650001	145.778	143.217	142.558	109.789	BnaAnng01090D	LK031958	726676	727535	+	860	protein_coding	-	-
GSBRNA2T00093032001	107.1	99.9139	107.235	75.8324	BnaA09g42210D	LK032833	104661	105811	-	698	protein_coding	BnaA09g42210D protein [Source:UniProtKB/TrEMBL;Acc:A0A078IHH5]	-
GSBRNA2T00133546001	130.731	159.111	96.4283	126.664	BnaC07g29830D	LK031821	631041	631322	-	282	protein_coding	-	-
GSBRNA2T00009840001	165.857	151.788	181.08	109.78	BnaA09g02410D	LK032102	397334	398321	+	644	protein_coding	BnaA09g02410D protein [Source:UniProtKB/TrEMBL;Acc:A0A078EL71]	-
GSBRNA2T00076365001	82.5467	72.1116	92.8557	58.8351	BnaC03g58890D	LK032552	62712	63838	+	756	protein_coding	BnaC03g58890D protein [Source:UniProtKB/TrEMBL;Acc:A0A078HZK1]	-
GSBRNA2T00025283001	164.241	160.705	163.713	133.876	BnaA03g55550D	LK033708	15188	17143	-	1261	protein_coding	40S ribosomal protein S4 [Source:UniProtKB/TrEMBL;Acc:A0A078J6M9]	Ribosomal_S4e
GSBRNA2T00101674001	125.961	147.561	130.209	123.656	BnaC03g26430D	LK031890	1244485	1245161	-	677	protein_coding	-	Histone
GSBRNA2T00000701001	141.851	146.387	161.586	127.914	BnaA06g24570D	LK031989	255994	258382	-	1940	protein_coding	Auxin-responsive protein [Source:UniProtKB/TrEMBL;Acc:A0A078F6P5]	-
GSBRNA2T00097830001	121.407	116.315	129.941	67.1484	BnaA05g36060D	LK032952	85175	86428	-	650	protein_coding	BnaA05g36060D protein [Source:UniProtKB/TrEMBL;Acc:A0A078IIR1]	-
GSBRNA2T00054303001	48.8515	41.4759	56.3677	22.2918	BnaA07g04280D	LK032313	403695	404051	-	357	protein_coding	BnaA07g04280D protein [Source:UniProtKB/TrEMBL;Acc:A0A078H6B1]	-
GSBRNA2T00097197001	158.13	147.276	180.867	147.43	BnaC06g24350D	LK032928	80667	82519	+	1139	protein_coding	40S ribosomal protein SA [Source:UniProtKB/TrEMBL;Acc:A0A078IL52]	-
GSBRNA2T00068813001	159.167	169.03	157.747	116.124	BnaA09g15190D	LK032460	287690	288551	-	697	protein_coding	BnaA09g15190D protein [Source:UniProtKB/TrEMBL;Acc:A0A078HQ27]	-
GSBRNA2T00114434001	113.087	104.679	104.929	88.9616	BnaA04g08680D	LK031801	1099976	1101701	-	1484	protein_coding	-	-
GSBRNA2T00099688001	2.59064	3.16468	6.68005	3.95953	BnaC07g42500D	LK031796	91886	93292	-	1114	protein_coding	-	-
GSBRNA2T00033432001	74.9588	71.8277	71.7291	49.5882	BnaC09g20530D	LK032183	92000	92733	+	734	protein_coding	BnaC09g20530D protein [Source:UniProtKB/TrEMBL;Acc:A0A078GL07]	-
GSBRNA2T00109139001	123.053	96.4725	117.315	89.332	BnaC08g24170D	LK031799	1448117	1452102	-	693	protein_coding	-	-
GSBRNA2T00109147001	157.245	131.546	150.865	137.893	BnaC08g24100D	LK031799	1478060	1479960	+	1369	protein_coding	-	-
GSBRNA2T00105453001	131.14	118.16	134.639	153.4	BnaA06g08250D	LK031902	860630	861076	+	447	protein_coding	BnaC05g09500D protein [Source:UniProtKB/TrEMBL;Acc:A0A078EBD9]	-
GSBRNA2T00030702001	139.332	144.77	162.38	102.602	BnaAnng17430D	LK033966	2805	3878	+	996	protein_coding	BnaAnng17430D protein [Source:UniProtKB/TrEMBL;Acc:A0A078J4N9]	-
GSBRNA2T00143776001	126.899	131.859	139.514	100.961	BnaC06g21970D	LK031843	948700	949780	-	963	protein_coding	-	-
GSBRNA2T00148784001	159.859	168.118	158.332	144.844	BnaA03g09170D	LK031856	710105	710837	+	733	protein_coding	-	Histone
GSBRNA2T00069017001	99.9623	105.819	108.464	79.1821	BnaC02g00320D	LK032463	191748	193190	-	1044	protein_coding	BnaC02g00320D protein [Source:UniProtKB/TrEMBL;Acc:A0A078HTM7]	-
GSBRNA2T00045633001	111.446	119.322	125.883	76.4674	BnaCnng46660D	LK034741	20391	21887	+	668	protein_coding	Thioredoxin [Source:UniProtKB/TrEMBL;Acc:A0A078JCJ0]	-
GSBRNA2T00052911001	125.314	124.226	137.578	140.462	BnaC08g02460D	LK032300	123899	126581	-	1517	protein_coding	BnaC08g02460D protein [Source:UniProtKB/TrEMBL;Acc:A0A078H5S6]	Epimerase
GSBRNA2T00029360001	102.825	100.877	98.7699	79.7054	BnaA02g21680D	LK032172	543308	544814	+	976	protein_coding	Glutathione peroxidase [Source:UniProtKB/TrEMBL;Acc:A0A078GL08]	GSHPx
GSBRNA2T00014595001	161.957	154.212	164.236	123.572	BnaCnng27520D	LK033346	24149	25644	+	977	protein_coding	BnaCnng27520D protein [Source:UniProtKB/TrEMBL;Acc:A0A078IZA0]	-
GSBRNA2T00155689001	145.188	139.682	140.644	101.562	BnaC08g29400D	LK031795	1369203	1370933	-	974	protein_coding	-	-
GSBRNA2T00006706001	151.449	162.363	162.96	147.02	BnaA03g57860D	LK033075	72199	74151	-	1455	protein_coding	BnaA03g57860D protein [Source:UniProtKB/TrEMBL;Acc:A0A078ITA5]	-
GSBRNA2T00105111001	113.725	113.52	125.279	102.005	BnaC04g41350D	LK031901	580826	582146	-	1238	protein_coding	-	-
GSBRNA2T00086085001	160.271	160.332	160.997	115.376	BnaA03g17040D	LK032684	107131	107889	-	759	protein_coding	BnaA03g17040D protein [Source:UniProtKB/TrEMBL;Acc:A0A078I782]	-
GSBRNA2T00148615001	149.567	141.572	155.033	109.673	BnaA03g10670D	LK031856	26444	27280	-	405	protein_coding	-	-
GSBRNA2T00091611001	156.236	148.577	167.973	122.633	BnaA09g09950D	LK032788	44425	46055	+	865	protein_coding	BnaA09g09950D protein [Source:UniProtKB/TrEMBL;Acc:A0A078ICT9]	-
GSBRNA2T00080823001	5.33619	7.57433	5.14042	7.31698	BnaC02g00740D	LK032601	225404	227387	-	1134	protein_coding	Malate dehydrogenase [Source:UniProtKB/TrEMBL;Acc:A0A078DES1]	-
GSBRNA2T00022585001	146.623	143.241	160.329	125.313	BnaC03g77040D	LK033600	9485	10251	+	767	protein_coding	BnaC03g77040D protein [Source:UniProtKB/TrEMBL;Acc:A0A078J2I9]	ACT
GSBRNA2T00156163001	154.89	145.748	145.645	107.244	BnaA06g05540D	LK031876	421279	423974	-	1724	protein_coding	-	GST_N
GSBRNA2T00136963001	69.808	67.4316	74.9372	67.4642	BnaC08g36130D	LK031826	1793408	1794899	+	1106	protein_coding	-	-
GSBRNA2T00056860001	155.387	142.009	149.246	123.89	BnaC04g13040D	LK032335	85992	87603	+	1093	protein_coding	BnaC04g13040D protein [Source:UniProtKB/TrEMBL;Acc:A0A078H7I4]	-
GSBRNA2T00019978001	102.406	91.4235	114.208	73.3571	BnaC08g46940D	LK047284	960	2337	+	780	protein_coding	BnaC08g46940D protein [Source:UniProtKB/TrEMBL;Acc:A0A078K1I5]	-
GSBRNA2T00134242001	141.96	149.28	145.678	109.9	BnaC03g01010D	LK031823	468928	470035	-	938	protein_coding	BnaA03g00720D protein [Source:UniProtKB/TrEMBL;Acc:A0A078CVS8]	Ribosomal_S12
GSBRNA2T00049305001	142.755	144.882	162.047	85.5191	BnaA03g01080D	LK032010	521055	521832	-	778	protein_coding	BnaA03g01080D protein [Source:UniProtKB/TrEMBL;Acc:A0A078CUQ3]	-
GSBRNA2T00149286001	120.654	114.027	123.682	93.8778	BnaA04g00470D	LK031857	1367269	1368766	+	1081	protein_coding	BnaA04g26920D protein [Source:UniProtKB/TrEMBL;Acc:A0A078GQB8]	Arf
GSBRNA2T00137991001	145.456	139.056	152.558	89.2713	BnaC07g01470D	LK031829	1606794	1608006	+	614	protein_coding	-	-
GSBRNA2T00158152001	122.65	127.326	127.19	104.812	BnaC07g17410D	LK031884	450008	450301	-	294	protein_coding	-	-
GSBRNA2T00134676001	8.31214	6.08084	7.64783	4.16553	BnaC09g06210D	LK031824	137261	138336	-	896	protein_coding	-	-
GSBRNA2T00149450001	103.212	92.289	102.697	74.0605	BnaA01g16440D	LK031858	453933	455909	-	1586	protein_coding	-	adh_short
GSBRNA2T00094563001	158.911	147.935	161.011	103.41	BnaA09g20820D	LK032066	639720	640810	-	695	protein_coding	BnaA09g20820D protein [Source:UniProtKB/TrEMBL;Acc:A0A078H7X0]	-
GSBRNA2T00082372001	160.913	156.605	174.333	135.695	BnaA05g14980D	LK032631	2487	3653	+	739	protein_coding	Ribosomal protein L37 [Source:UniProtKB/TrEMBL;Acc:A0A078I705]	-
GSBRNA2T00122200001	125.12	126.074	135.255	96.0045	BnaA09g49260D	LK031968	602203	603254	+	845	protein_coding	BnaCnng38910D protein [Source:UniProtKB/TrEMBL;Acc:A0A078EZA2]	-
GSBRNA2T00131583001	23.2901	23.8206	23.3033	22.3807	BnaA01g11190D	LK031816	1524151	1525274	+	962	protein_coding	-	-
GSBRNA2T00033534001	148.236	131.156	138.403	140.935	BnaC06g06220D	LK032184	49596	51564	+	1376	protein_coding	Malate dehydrogenase [Source:UniProtKB/TrEMBL;Acc:A0A078GLG4]	-
GSBRNA2T00024448001	139.031	123.551	133.954	133.457	BnaC03g17470D	LK032152	75101	77821	+	1393	protein_coding	BnaC03g17470D protein [Source:UniProtKB/TrEMBL;Acc:A0A078GF28]	PfkB
GSBRNA2T00090939001	145.545	136.125	139.901	104.35	BnaA02g12050D	LK032063	366909	367837	-	752	protein_coding	Acyl carrier protein [Source:UniProtKB/TrEMBL;Acc:A0A078FTP4]	PP-binding
GSBRNA2T00132762001	150.576	149.427	127.611	180.206	BnaA05g02480D	LK031819	784464	785799	+	1090	protein_coding	-	-
GSBRNA2T00067386001	55.6964	56.1832	53.6479	63.9376	BnaC09g21610D	LK032442	282846	284866	-	1579	protein_coding	Dihydrolipoamide acetyltransferase component of pyruvate dehydrogenase complex [Source:UniProtKB/TrEMBL;Acc:A0A078HQY8]	Biotin_lipoyl
GSBRNA2T00117101001	142.824	127.804	138.297	120.17	BnaA05g08130D	LK031802	2299829	2301128	-	893	protein_coding	-	-
GSBRNA2T00079304001	116.888	103.355	125.782	94.1794	BnaC03g48970D	LK032044	688148	690203	-	1183	protein_coding	BnaC03g48970D protein [Source:UniProtKB/TrEMBL;Acc:A0A078FNX7]	-
GSBRNA2T00093575001	31.5322	29.0874	23.459	37.4589	BnaC03g61150D	LK032852	110340	113486	-	1861	protein_coding	Serine hydroxymethyltransferase [Source:UniProtKB/TrEMBL;Acc:A0A078IJU5]	SHMT
GSBRNA2T00147229001	134.401	132.619	143.432	89.399	BnaC03g54490D	LK031853	203076	204148	+	580	protein_coding	-	-
GSBRNA2T00069791001	155.291	154.609	154.073	119.388	BnaC01g20070D	LK032473	9416	12531	+	1421	protein_coding	Ribosomal protein L15 [Source:UniProtKB/TrEMBL;Acc:A0A078HPM9]	-
GSBRNA2T00101714001	156.708	153.041	160.687	113.168	BnaC05g35350D	LK031891	116887	118338	+	1223	protein_coding	-	WD40
GSBRNA2T00151787001	8.1459	9.67651	9.09328	6.85127	BnaC02g05730D	LK031865	383200	391369	-	1040	protein_coding	-	-
GSBRNA2T00010053001	6.99451	5.08723	6.20132	4.50443	BnaA01g28200D	LK032103	580778	581660	-	630	protein_coding	BnaA01g28200D protein [Source:UniProtKB/TrEMBL;Acc:A0A078G5D6]	-
GSBRNA2T00065831001	170.405	156.562	161.216	125.246	BnaC01g10120D	LK032423	189909	191939	+	1374	protein_coding	BnaC01g10120D protein [Source:UniProtKB/TrEMBL;Acc:A0A078HNL3]	-
GSBRNA2T00056376001	83.7318	77.4568	81.6073	58.185	BnaA01g14400D	LK032332	366824	368132	+	739	protein_coding	Acyl carrier protein [Source:UniProtKB/TrEMBL;Acc:A0A078H9K3]	PP-binding
GSBRNA2T00042463001	145.756	137.91	151.588	138.249	BnaCnng44460D	LK034506	15947	19952	-	693	protein_coding	BnaCnng44460D protein [Source:UniProtKB/TrEMBL;Acc:A0A078JGQ7]	-
GSBRNA2T00124757001	127.465	127.604	132.918	98.1034	BnaA03g18630D	LK031980	298362	299516	-	809	protein_coding	BnaA03g18630D protein [Source:UniProtKB/TrEMBL;Acc:A0A078F7K5]	-
GSBRNA2T00021029001	153.872	146.883	150.253	104.302	BnaA08g05570D	LK032135	74783	75366	+	506	protein_coding	60S ribosomal protein L27 [Source:UniProtKB/TrEMBL;Acc:A0A078GCE1]	-
GSBRNA2T00065379001	12.8524	13.7919	13.367	9.73571	BnaC02g06690D	LK032416	144515	147155	+	1299	protein_coding	Glutamine synthetase [Source:UniProtKB/TrEMBL;Acc:A0A078HLB2]	-
GSBRNA2T00155894001	29.8525	25.8036	26.5281	27.0725	BnaC08g27800D	LK031795	2369758	2371984	-	1447	protein_coding	-	-
GSBRNA2T00068150001	146.716	144.823	155.402	97.8875	BnaC05g11220D	LK032453	4118	5038	-	588	protein_coding	BnaC05g11220D protein [Source:UniProtKB/TrEMBL;Acc:A0A078HS70]	-
GSBRNA2T00072858001	125.909	114.012	129.808	75.9762	BnaA01g32090D	LK032495	48930	50094	-	488	protein_coding	BnaA01g32090D protein [Source:UniProtKB/TrEMBL;Acc:A0A078G9X9]	-
GSBRNA2T00143591001	142.335	141.537	138.096	93.2053	BnaC06g23120D	LK031843	53802	55009	-	692	protein_coding	-	-
GSBRNA2T00129373001	135.479	132.32	143.149	98.6981	BnaA09g32770D	LK031814	957616	959332	+	801	protein_coding	-	-
GSBRNA2T00133168001	139.349	158.84	157.666	142.531	BnaC09g35230D	LK031820	595867	596627	+	683	protein_coding	Histone H2A [Source:UniProtKB/TrEMBL;Acc:A0A078H272]	Histone
GSBRNA2T00057348001	70.6056	74.9442	79.5131	56.0828	BnaA09g41680D	LK032341	341340	342510	-	792	protein_coding	50S ribosomal protein L35 [Source:UniProtKB/TrEMBL;Acc:A0A078HAR5]	-
GSBRNA2T00040917001	19.8441	19.1252	21.3938	18.5025	BnaCnng43240D	LK034407	25310	27431	+	1287	protein_coding	BnaCnng43240D protein [Source:UniProtKB/TrEMBL;Acc:A0A078JCL8]	-
GSBRNA2T00029980001	148.208	148.14	143.761	117.603	BnaC07g50070D	LK033908	18980	20865	+	982	protein_coding	Ribosomal protein L15 [Source:UniProtKB/TrEMBL;Acc:A0A078J9K0]	-
GSBRNA2T00093490001	133.603	129.521	143.054	107.994	BnaCnng17800D	LK032848	114145	115824	-	1333	protein_coding	BnaCnng17800D protein [Source:UniProtKB/TrEMBL;Acc:A0A078IKN9]	-
GSBRNA2T00070162001	131.599	122.989	147.792	119.035	BnaA02g13140D	LK032025	488455	490096	+	972	protein_coding	BnaA02g13140D protein [Source:UniProtKB/TrEMBL;Acc:A0A078FHI8]	-
GSBRNA2T00059396001	100.106	97.9134	102.61	80.4982	BnaC09g37940D	LK032362	355805	357776	+	1235	protein_coding	BnaC09g37940D protein [Source:UniProtKB/TrEMBL;Acc:A0A078HDG1]	Mito_carr
GSBRNA2T00079516001	145.469	140.093	149.329	102.599	BnaA02g14510D	LK032578	207472	208810	+	935	protein_coding	BnaA02g14510D protein [Source:UniProtKB/TrEMBL;Acc:A0A078I201]	-
GSBRNA2T00100340001	16.8125	18.314	14.5004	15.1318	BnaC07g47630D	LK031796	2900404	2901145	+	742	protein_coding	-	Pro_isomerase
GSBRNA2T00031366001	39.0458	38.7412	41.2285	23.3884	BnaC07g33640D	LK031998	495138	495683	+	546	protein_coding	BnaC07g33640D protein [Source:UniProtKB/TrEMBL;Acc:A0A078F9F2]	-
GSBRNA2T00059664001	128.118	124.797	143.459	92.5367	BnaAnng23710D	LK035818	6233	7593	-	801	protein_coding	Acyl carrier protein [Source:UniProtKB/TrEMBL;Acc:A0A078E790]	PP-binding
GSBRNA2T00063831001	126.184	131.516	124.026	65.0758	BnaA01g25280D	LK032397	251508	252196	-	483	protein_coding	BnaA01g25280D protein [Source:UniProtKB/TrEMBL;Acc:A0A078HKB9]	-
GSBRNA2T00123386001	197.532	173.231	177.871	64.0504	BnaA04g22480D	LK031974	903583	904065	-	353	protein_coding	-	-
GSBRNA2T00143731001	102.332	95.2161	112.378	73.4418	BnaC06g22280D	LK031843	751517	752541	+	756	protein_coding	Histone H3 [Source:UniProtKB/TrEMBL;Acc:A0A078D939]	Histone
GSBRNA2T00156033001	26.127	29.3532	26.6392	23.5913	BnaC08g26740D	LK031795	2970220	2972444	-	1569	protein_coding	-	-
GSBRNA2T00088325001	2.22161	1.89384	1.93791	1.36702	BnaA09g12300D	LK032740	132167	133046	-	880	protein_coding	BnaA09g12300D protein [Source:UniProtKB/TrEMBL;Acc:A0A078ID79]	-
GSBRNA2T00127160001	21.7177	22.3815	19.2213	17.8653	BnaC08g32700D	LK031808	513612	514274	-	663	protein_coding	-	-
GSBRNA2T00019212001	23.1202	22.2573	22.3171	22.3277	BnaC05g24200D	LK032133	298912	300870	+	1463	protein_coding	Phosphoribulokinase [Source:UniProtKB/TrEMBL;Acc:A0A078GC16]	-
GSBRNA2T00098490001	118.837	111.598	108.185	76.9755	BnaA07g14450D	LK031787	36573	38353	+	1560	protein_coding	-	-
GSBRNA2T00073689001	138.23	153.408	150.609	90.6505	BnaC02g12070D	LK032507	25938	27217	+	834	protein_coding	BnaA02g08520D protein [Source:UniProtKB/TrEMBL;Acc:A0A078FFY7]	Ribosomal_L31e
GSBRNA2T00148992001	9.42519	10.1628	10.3651	9.45695	BnaA03g07490D	LK031856	1497929	1500662	-	1047	protein_coding	-	-
GSBRNA2T00017630001	136.048	128.061	127.752	57.3886	BnaA09g56740D	LK033445	7212	8342	-	466	protein_coding	BnaA06g09940D protein [Source:UniProtKB/TrEMBL;Acc:A0A078HFL6]	-
GSBRNA2T00136904001	140.014	139.765	143.103	92.978	BnaC08g36600D	LK031826	1581383	1582228	+	629	protein_coding	-	Ribosomal_L31e
GSBRNA2T00011704001	140.438	130.419	147.166	122.725	BnaC03g73560D	LK033251	68123	69836	-	938	protein_coding	BnaC03g73560D protein [Source:UniProtKB/TrEMBL;Acc:A0A078CAM5]	-
GSBRNA2T00113051001	64.6057	61.4436	56.1957	59.3997	BnaC06g29080D	LK031929	941403	942782	-	1050	protein_coding	-	-
GSBRNA2T00104040001	92.4543	93.5827	100.566	74.7915	BnaC09g45610D	LK031897	443294	446211	-	1886	protein_coding	-	CBS
GSBRNA2T00022586001	97.9637	94.1492	121.097	77.6912	BnaC03g77050D	LK033600	10462	11447	-	561	protein_coding	Cyclin-dependent kinases regulatory subunit [Source:UniProtKB/TrEMBL;Acc:A0A078J2N3]	-
GSBRNA2T00123282001	138.31	124.86	133.024	112.186	BnaA04g23390D	LK031974	455725	457325	+	989	protein_coding	-	-
GSBRNA2T00150110001	138.461	122.881	154.755	100.905	BnaC03g46180D	LK031860	938193	939404	-	446	protein_coding	-	-
GSBRNA2T00140086001	11.06	11.2281	10.072	11.4805	BnaC08g07850D	LK031835	1500497	1502644	-	1647	protein_coding	-	-
GSBRNA2T00016135001	144.058	141.783	149.642	110.353	BnaA09g44020D	LK032123	8705	9618	-	696	protein_coding	BnaA09g09960D protein [Source:UniProtKB/TrEMBL;Acc:A0A078IFB9]	Ribosomal_L31e
GSBRNA2T00096978001	157.05	158.012	165.609	111.905	BnaA01g30630D	LK032922	18439	19803	-	903	protein_coding	BnaA01g30630D protein [Source:UniProtKB/TrEMBL;Acc:A0A078IMF0]	-
GSBRNA2T00126663001	151.556	146.526	154.453	126.206	BnaA08g11040D	LK031807	194470	196090	+	1016	protein_coding	-	-
GSBRNA2T00015769001	116.625	119.492	137.817	97.785	BnaA09g30340D	LK032120	439904	440981	+	670	protein_coding	BnaA09g30340D protein [Source:UniProtKB/TrEMBL;Acc:A0A078G9G4]	-
GSBRNA2T00000379001	104.747	105.541	111.135	62.4255	BnaA05g28250D	LK031986	826114	827206	+	546	protein_coding	BnaA05g28250D protein [Source:UniProtKB/TrEMBL;Acc:A0A078F6C1]	-
GSBRNA2T00102829001	90.1419	91.0443	103.705	63.4557	BnaA08g21690D	LK031895	307745	310495	-	2185	protein_coding	-	HMG_box
GSBRNA2T00007175001	143.891	149.217	170.998	98.6389	BnaAnng11460D	LK033097	27608	28899	-	738	protein_coding	40S ribosomal protein S24 [Source:UniProtKB/TrEMBL;Acc:A0A078ISS3]	Ribosomal_S24e
GSBRNA2T00085473001	128.256	134.028	156.885	110.039	BnaC05g01500D	LK032052	770475	772288	-	1105	protein_coding	BnaC05g01500D protein [Source:UniProtKB/TrEMBL;Acc:A0A078FQ47]	-
GSBRNA2T00134221001	131.343	136.188	121.768	74.9107	BnaC03g00810D	LK031823	394746	395863	-	357	protein_coding	-	-
GSBRNA2T00040984001	130.104	109.334	139.996	134.631	BnaC06g43970D	LK034419	23442	25664	+	1563	protein_coding	WAT1-related protein [Source:UniProtKB/TrEMBL;Acc:A0A078JA13]	DUF6
GSBRNA2T00107770001	141.577	145.063	143.374	98.3539	BnaC01g11160D	LK031910	649360	650524	-	859	protein_coding	-	-
GSBRNA2T00062709001	106.557	104.334	106.889	85.6173	BnaC04g32420D	LK032384	332404	334391	-	740	protein_coding	BnaC04g32420D protein [Source:UniProtKB/TrEMBL;Acc:A0A078HHH4]	-
GSBRNA2T00136495001	144.002	138.609	149.839	105.108	BnaA10g26850D	LK031790	4172318	4173472	+	979	protein_coding	BnaA03g00720D protein [Source:UniProtKB/TrEMBL;Acc:A0A078CVS8]	Ribosomal_S12
GSBRNA2T00097806001	14.11	14.6246	14.851	12.3282	BnaC03g74470D	LK032950	77850	78564	+	618	protein_coding	BnaC03g74470D protein [Source:UniProtKB/TrEMBL;Acc:A0A078ILW9]	-
GSBRNA2T00156755001	27.536	26.968	26.0473	29.4727	BnaC04g20890D	LK031878	739381	741240	+	1438	protein_coding	-	-
GSBRNA2T00062861001	23.1125	35.9461	22.6521	43.6162	BnaAnng24130D	LK036045	32	1323	+	913	protein_coding	BnaAnng22640D protein [Source:UniProtKB/TrEMBL;Acc:A0A078JJL9]	-
GSBRNA2T00146425001	98.802	98.7329	93.1417	70.1532	BnaA07g34280D	LK031850	639442	640813	-	1017	protein_coding	-	-
GSBRNA2T00048903001	124.809	134.454	118.179	144.284	BnaA03g46250D	LK032008	367710	368531	+	456	protein_coding	BnaA03g46250D protein [Source:UniProtKB/TrEMBL;Acc:A0A078FC88]	-
GSBRNA2T00154281001	95.3034	87.9574	90.2243	89.9599	BnaA10g15420D	LK031872	975158	977036	+	1209	protein_coding	-	Mito_carr
GSBRNA2T00031049001	55.1085	64.7623	42.9281	46.5343	BnaC02g20410D	LK031996	623293	624329	-	580	protein_coding	BnaC02g20410D protein [Source:UniProtKB/TrEMBL;Acc:A0A078F925]	-
GSBRNA2T00127098001	105.515	112.27	120.619	62.6551	BnaC08g32200D	LK031808	266204	267195	+	992	protein_coding	Cytochrome c oxidase subunit 5C [Source:UniProtKB/TrEMBL;Acc:A0A078FEN7]	-
GSBRNA2T00056363001	115.086	118.647	135.286	73.9817	BnaA01g14270D	LK032332	303652	304774	-	906	protein_coding	BnaA01g14270D protein [Source:UniProtKB/TrEMBL;Acc:A0A078H8Y9]	-
GSBRNA2T00156203001	132.808	144.246	145.015	116.221	BnaA06g05170D	LK031876	595058	595847	+	715	protein_coding	-	Histone
GSBRNA2T00017870001	124.187	123.507	113.062	70.7806	BnaA02g20220D	LK033462	28659	29397	-	526	protein_coding	BnaA02g20220D protein [Source:UniProtKB/TrEMBL;Acc:A0A078J1Z9]	-
GSBRNA2T00082968001	153.252	159.418	148.761	85.3993	BnaA09g13040D	LK032644	3266	4248	+	618	protein_coding	BnaA09g13040D protein [Source:UniProtKB/TrEMBL;Acc:A0A078JX64]	-
GSBRNA2T00059011001	88.6401	94.7024	94.578	80.8945	BnaC09g29580D	LK032357	9975	11648	-	975	protein_coding	BnaA10g06670D protein [Source:UniProtKB/TrEMBL;Acc:A0A078FPW9]	UQ_con
GSBRNA2T00138553001	147.46	141.119	157.589	103.293	BnaA01g20630D	LK031831	1213811	1215342	-	1213	protein_coding	60S ribosomal protein L13-1 [Source:UniProtKB/Swiss-Prot;Acc:P41128]	-
GSBRNA2T00143275001	121.375	137.018	129.109	102.417	BnaA02g02560D	LK031842	633099	634408	-	665	protein_coding	-	-
GSBRNA2T00121346001	143.294	142.439	144.137	124.308	BnaA01g02490D	LK031804	1156541	1158070	+	1033	protein_coding	-	-
GSBRNA2T00156179001	24.2112	26.2061	21.2607	22.1336	BnaA06g05390D	LK031876	486142	489050	-	1788	protein_coding	-	Epimerase
GSBRNA2T00008015001	128.717	136.22	139.688	95.6949	BnaA09g56510D	LK033137	52564	54012	-	879	protein_coding	40S ribosomal protein S12 [Source:UniProtKB/TrEMBL;Acc:A0A078ITT4]	-
GSBRNA2T00027424001	33.1008	29.1312	39.1237	17.4541	BnaAnng40570D	LK050003	1359	2091	+	615	protein_coding	BnaAnng40570D protein [Source:UniProtKB/TrEMBL;Acc:A0A078K3G7]	-
GSBRNA2T00125140001	127.515	138.617	147.881	103.614	BnaC03g35870D	LK031982	199451	200909	-	1292	protein_coding	BnaA03g00720D protein [Source:UniProtKB/TrEMBL;Acc:A0A078CVS8]	Ribosomal_S12
GSBRNA2T00143034001	144.883	136.698	156.517	98.1232	BnaC07g26730D	LK031841	1401237	1402496	-	773	protein_coding	BnaA02g30400D protein [Source:UniProtKB/TrEMBL;Acc:A0A078F1F5]	-
GSBRNA2T00122308001	151.156	143.33	145.076	98.7329	BnaA09g48320D	LK031968	1014099	1014983	-	682	protein_coding	BnaC08g13790D protein [Source:UniProtKB/TrEMBL;Acc:A0A078EYZ3]	-
GSBRNA2T00096332001	134.472	123.85	133.063	119.817	BnaAnng10340D	LK032895	27734	28408	+	597	protein_coding	60S ribosomal protein L27 [Source:UniProtKB/TrEMBL;Acc:A0A078IH64]	-
GSBRNA2T00156880001	71.716	67.5975	70.4927	60.1344	BnaC07g36360D	LK031879	73209	74639	+	852	protein_coding	-	GTP_EFTU_D2
GSBRNA2T00143205001	28.0842	31.5776	30.3901	27.234	BnaA02g03140D	LK031842	390723	393358	+	1358	protein_coding	Glutamine synthetase [Source:UniProtKB/TrEMBL;Acc:V9M3R3]	-
GSBRNA2T00014352001	100.563	105.814	107.166	71.9569	BnaA05g28690D	LK033334	50592	51741	-	640	protein_coding	BnaA05g28690D protein [Source:UniProtKB/TrEMBL;Acc:A0A078IZ51]	-
GSBRNA2T00074048001	113.208	104.053	136.662	113.41	BnaC04g01120D	LK032512	197906	198699	-	665	protein_coding	BnaC04g01120D protein [Source:UniProtKB/TrEMBL;Acc:A0A078HXH4]	-
GSBRNA2T00035806001	27.3812	28.316	29.3615	33.1225	BnaA03g57160D	LK034076	9893	11008	-	867	protein_coding	BnaA03g57160D protein [Source:UniProtKB/TrEMBL;Acc:A0A078JCI3]	-
GSBRNA2T00085468001	0.0956302	0	0.286656	0	BnaC05g01450D	LK032052	756745	757476	-	649	protein_coding	BnaC05g01450D protein [Source:UniProtKB/TrEMBL;Acc:A0A078FQ44]	-
GSBRNA2T00073044001	127.602	130.883	142.777	124.815	BnaA08g20460D	LK032498	48394	50192	-	1313	protein_coding	BnaA08g20460D protein [Source:UniProtKB/TrEMBL;Acc:B2Z3W8]	Arf
GSBRNA2T00032046001	113.62	118.491	113.557	105.984	BnaC05g04670D	LK032001	629428	630513	-	1007	protein_coding	BnaC05g04670D protein [Source:UniProtKB/TrEMBL;Acc:A0A078FB14]	-
GSBRNA2T00028726001	159.115	132.107	152.124	163.537	BnaC03g22400D	LK032166	305608	307505	+	1279	protein_coding	60S acidic ribosomal protein P0 [Source:UniProtKB/TrEMBL;Acc:A0A078GIA9]	-
GSBRNA2T00100264001	134.406	140.251	144.3	96.2935	BnaC07g47060D	LK031796	2660872	2661339	-	468	protein_coding	-	-
GSBRNA2T00010064001	115.742	100.395	131.917	104.732	BnaA01g28120D	LK032103	640251	641812	+	951	protein_coding	BnaA01g28120D protein [Source:UniProtKB/TrEMBL;Acc:A0A078G0V8]	-
GSBRNA2T00081118001	135.595	129.422	147.816	103.501	BnaA02g04630D	LK032606	216636	221609	+	2698	protein_coding	BnaA02g04630D protein [Source:UniProtKB/TrEMBL;Acc:A0A078I733]	Ras
GSBRNA2T00144391001	96.3394	90.5355	95.9102	71.5809	BnaA06g29960D	LK031845	748598	749667	-	708	protein_coding	-	-
GSBRNA2T00117886001	70.6028	69.3668	73.7229	51.3523	BnaA09g19640D	LK031949	1082053	1083400	-	1083	protein_coding	-	-
GSBRNA2T00034641001	119.628	111.597	116.027	82.6044	BnaCnng38910D	LK034070	22286	23484	+	1000	protein_coding	BnaCnng38910D protein [Source:UniProtKB/TrEMBL;Acc:A0A078EZA2]	-
GSBRNA2T00145625001	134.886	142.766	149.471	99.6405	BnaA09g22530D	LK031847	1363535	1364507	+	825	protein_coding	-	-
GSBRNA2T00053318001	126.391	112.735	129.006	110.036	BnaCnng50220D	LK035182	7896	9795	+	1426	protein_coding	Fructose-bisphosphate aldolase [Source:UniProtKB/TrEMBL;Acc:A0A078JFE6]	-
GSBRNA2T00013575001	122.357	115.1	124.593	119.368	BnaCnng26360D	LK033289	50189	50765	-	438	protein_coding	BnaCnng26360D protein [Source:UniProtKB/TrEMBL;Acc:A0A078IXW5]	-
GSBRNA2T00034845001	150.398	140.161	147.205	117.916	BnaA06g12310D	LK032186	154934	156639	-	1010	protein_coding	BnaA06g12310D protein [Source:UniProtKB/TrEMBL;Acc:A0A078GLH3]	WD40
GSBRNA2T00101588001	113.556	116.572	106.243	77.4163	BnaC03g25770D	LK031890	694372	695114	-	408	protein_coding	-	-
GSBRNA2T00048341001	141.14	131.473	135.258	155.361	BnaAnng21140D	LK034974	3060	6300	-	1742	protein_coding	BnaAnng21140D protein [Source:UniProtKB/TrEMBL;Acc:A0A078JKG1]	-
GSBRNA2T00135901001	145.548	136.318	153.665	124.553	BnaA10g21910D	LK031790	2059700	2061325	+	975	protein_coding	-	-
GSBRNA2T00126903001	67.6063	73.1786	62.3712	68.7436	BnaA08g09140D	LK031807	1552131	1553675	-	1299	protein_coding	-	-
GSBRNA2T00098997001	132.885	123.337	134.471	102.22	BnaA07g18420D	LK031787	2306843	2307955	-	567	protein_coding	-	-
GSBRNA2T00131508001	60.1807	58.9608	57.4071	58.506	BnaA01g10550D	LK031816	1235057	1236664	+	1104	protein_coding	-	GTP_EFTU_D2
GSBRNA2T00099126001	55.3726	52.04	47.8112	57.0933	BnaA07g19580D	LK031787	2887396	2888946	-	1382	protein_coding	Chloroplast MPBQ/MSBQ methyltransferase [Source:UniProtKB/TrEMBL;Acc:H6VMY8]	Methyltransf_11
GSBRNA2T00036094001	181.369	212.129	149.486	151.966	BnaUnng00740D	LK034118	15941	16301	+	341	protein_coding	BnaUnng00740D protein [Source:UniProtKB/TrEMBL;Acc:A0A078J9M2]	-
GSBRNA2T00017014001	131.771	127.913	138.472	74.2307	BnaA03g54790D	LK033412	3511	4688	+	337	protein_coding	BnaA03g54790D protein [Source:UniProtKB/TrEMBL;Acc:A0A078IVK5]	-
GSBRNA2T00098834001	51.39	45.385	48.4881	44.4715	BnaA07g17040D	LK031787	1626600	1629067	+	1442	protein_coding	-	-
GSBRNA2T00018306001	52.3957	44.6923	56.4039	48.2059	BnaC09g00770D	LK032126	430183	431728	-	796	protein_coding	BnaC09g00770D protein [Source:UniProtKB/TrEMBL;Acc:A0A078G9A1]	-
GSBRNA2T00014858001	90.6134	69.2271	81.8574	74.4406	BnaC01g43080D	LK033364	50065	50240	+	75	protein_coding	BnaC01g43080D protein [Source:UniProtKB/TrEMBL;Acc:A0A078IXN5]	-
GSBRNA2T00099241001	113.609	102.76	110.045	109.521	BnaA07g20620D	LK031787	3373344	3375242	-	1304	protein_coding	-	-
GSBRNA2T00016358001	107.206	101.81	123.074	73.9156	BnaA06g20770D	LK032124	454929	455974	+	651	protein_coding	BnaA06g20770D protein [Source:UniProtKB/TrEMBL;Acc:A0A078GAR9]	-
GSBRNA2T00077509001	123.363	109.804	137.182	57.2924	BnaA05g15290D	LK032573	147093	148005	+	568	protein_coding	BnaA05g15290D protein [Source:UniProtKB/TrEMBL;Acc:A0A078I2V7]	-
GSBRNA2T00109223001	112.59	112.174	115.462	81.2123	BnaC08g23600D	LK031799	1930913	1932717	-	858	protein_coding	-	-
GSBRNA2T00111693001	145.381	135.283	139.555	105.083	BnaA03g30850D	LK031800	719370	721324	-	1244	protein_coding	-	-
GSBRNA2T00138828001	137.306	132.764	148.449	96.8889	BnaA03g22290D	LK031832	775223	776313	+	730	protein_coding	-	-
GSBRNA2T00049516001	117.953	112.991	126.03	75.068	BnaA09g40140D	LK032011	411370	412455	-	588	protein_coding	BnaA09g40140D protein [Source:UniProtKB/TrEMBL;Acc:A0A078CIT0]	-
GSBRNA2T00049176001	12.7583	10.5002	14.8061	10.2378	BnaC06g24160D	LK032009	887400	888333	+	934	protein_coding	BnaC06g24160D protein [Source:UniProtKB/TrEMBL;Acc:A0A078FE00]	-
GSBRNA2T00144459001	111.604	113.273	114.4	103.776	BnaA06g30540D	LK031845	994140	996780	-	612	protein_coding	-	-
GSBRNA2T00092896001	146.026	134.088	154.811	141.001	BnaA05g33200D	LK032826	117989	120429	-	1257	protein_coding	Glyceraldehyde-3-phosphate dehydrogenase (Fragment) [Source:UniProtKB/TrEMBL;Acc:A0A078IJW0]	-
GSBRNA2T00034602001	112.94	109.597	145.54	96.839	BnaC08g48480D	LK034063	17174	18019	+	846	protein_coding	BnaC08g48480D protein [Source:UniProtKB/TrEMBL;Acc:A0A078J905]	-
GSBRNA2T00020153001	114.485	99.3175	153.982	149.087	BnaCnng74350D	LK047392	580	1469	-	708	protein_coding	BnaCnng74350D protein [Source:UniProtKB/TrEMBL;Acc:A0A078K1K4]	-
GSBRNA2T00138488001	67.4724	69.5018	76.8963	44.1092	BnaA01g20230D	LK031831	599322	600286	+	700	protein_coding	-	-
GSBRNA2T00110968001	108.859	101.594	106.904	79.5433	BnaC05g42430D	LK031923	311554	312660	-	565	protein_coding	-	-
GSBRNA2T00052999001	89.6183	88.0903	85.179	73.1696	BnaC09g33170D	LK032301	132707	133871	-	696	protein_coding	Profilin [Source:UniProtKB/TrEMBL;Acc:A0A078H2M7]	-
GSBRNA2T00122203001	128.305	145.969	131.778	134.85	BnaA09g49230D	LK031968	617411	617722	-	312	protein_coding	Histone H4 [Source:UniProtKB/TrEMBL;Acc:A0A078H5R4]	-
GSBRNA2T00000736001	92.5493	89.0774	108.549	79.7534	BnaA06g24300D	LK031989	460776	462794	+	1192	protein_coding	BnaA06g24300D protein [Source:UniProtKB/TrEMBL;Acc:A0A078F6Y1]	-
GSBRNA2T00074700001	171.34	164.308	174.728	155.44	BnaA08g00080D	LK032523	208294	210728	-	1705	protein_coding	BnaA08g00080D protein [Source:UniProtKB/TrEMBL;Acc:A0A078HXD6]	-
GSBRNA2T00144616001	68.9022	65.289	72.8933	51.7171	BnaA06g31830D	LK031845	1708986	1709820	-	835	protein_coding	-	-
GSBRNA2T00156236001	113.65	107.343	115.884	78.6502	BnaA06g04890D	LK031876	713081	714242	-	773	protein_coding	-	-
GSBRNA2T00136828001	141.999	129.789	131.547	114.588	BnaC08g37220D	LK031826	1228197	1229419	-	705	protein_coding	-	-
GSBRNA2T00119551001	47.2161	51.7036	44.1856	52.8113	BnaAnng00210D	LK031958	185059	186312	+	1254	protein_coding	-	-
GSBRNA2T00056707001	148.892	140.872	110.883	95.1693	BnaCnng52620D	LK035522	2164	2866	+	703	protein_coding	BnaCnng52620D protein [Source:UniProtKB/TrEMBL;Acc:A0A078JKA4]	-
GSBRNA2T00150868001	130.703	130.41	125.828	101.35	BnaA08g16920D	LK031862	1096204	1097029	-	826	protein_coding	Peptidyl-prolyl cis-trans isomerase [Source:UniProtKB/TrEMBL;Acc:A0A078DMP0]	Pro_isomerase
GSBRNA2T00055382001	126.878	124.141	116.831	96.4412	BnaA02g31050D	LK032324	1282	1832	+	237	protein_coding	BnaA02g31050D protein [Source:UniProtKB/TrEMBL;Acc:A0A078H8L4]	-
GSBRNA2T00131708001	128.058	121.964	139.53	95.5166	BnaA01g12190D	LK031816	2049650	2050580	-	766	protein_coding	BnaA09g20820D protein [Source:UniProtKB/TrEMBL;Acc:A0A078H7X0]	-
GSBRNA2T00146842001	122.849	119.561	125.131	86.663	BnaC02g31850D	LK031851	1150510	1152135	+	898	protein_coding	-	-
GSBRNA2T00085696001	122.242	113.384	121.571	76.0062	BnaC04g42330D	LK032054	577379	578466	+	543	protein_coding	BnaA04g18250D protein [Source:UniProtKB/TrEMBL;Acc:A0A078GBU7]	-
GSBRNA2T00030377001	153.7	136.142	151.045	148.228	BnaA03g56530D	LK033943	4928	6872	+	1275	protein_coding	60S acidic ribosomal protein P0 [Source:UniProtKB/TrEMBL;Acc:A0A078JAM1]	-
GSBRNA2T00068240001	31.8632	36.5804	34.8824	32.2685	BnaA04g13810D	LK032454	2158	2829	-	672	protein_coding	BnaA04g13810D protein [Source:UniProtKB/TrEMBL;Acc:A0A078HQQ9]	-
GSBRNA2T00154087001	125.47	117.857	123.999	110.201	BnaA10g13900D	LK031872	143988	145426	+	1156	protein_coding	-	-
GSBRNA2T00106358001	132.481	134.158	146.566	98.1523	BnaC05g28180D	LK031798	991567	993365	-	769	protein_coding	-	-
GSBRNA2T00136980001	78.2095	69.7107	74.173	65.9063	BnaC08g35990D	LK031826	1852279	1854532	-	1405	protein_coding	-	-
GSBRNA2T00050333001	113.154	105.822	124.87	88.8208	BnaA05g08370D	LK032277	434088	435127	+	772	protein_coding	BnaA05g08370D protein [Source:UniProtKB/TrEMBL;Acc:A0A078GZ20]	ubiquitin
GSBRNA2T00045785001	104.748	97.3522	114.161	64.8001	BnaCnng46960D	LK034774	12312	13092	+	506	protein_coding	BnaA05g28070D protein [Source:UniProtKB/TrEMBL;Acc:A0A078JCQ8]	-
GSBRNA2T00047914001	135.528	149.474	141.839	130.47	BnaA10g12840D	LK032274	451940	452720	+	705	protein_coding	Histone H2A [Source:UniProtKB/TrEMBL;Acc:A0A078H272]	Histone
GSBRNA2T00146635001	113.603	121.471	132.102	74.1313	BnaA07g32440D	LK031850	1524138	1525567	-	1029	protein_coding	-	-
GSBRNA2T00111496001	45.8538	44.7927	51.0329	37.6677	BnaA03g32440D	LK031800	8437	11054	+	1587	protein_coding	-	-
GSBRNA2T00110650001	140.848	135.084	137.245	115.61	BnaC03g37530D	LK031921	1046927	1048400	+	889	protein_coding	-	-
GSBRNA2T00024561001	125.113	121.951	129.283	100.842	BnaC03g16570D	LK032152	575472	577543	-	1103	protein_coding	BnaC03g16570D protein [Source:UniProtKB/TrEMBL;Acc:A0A078GFD9]	-
GSBRNA2T00030155001	122.064	117.574	113.851	97.1191	BnaCnng36960D	LK033924	12276	13453	+	902	protein_coding	BnaCnng36960D protein [Source:UniProtKB/TrEMBL;Acc:A0A078J9T0]	-
GSBRNA2T00122348001	99.8609	102.514	114.212	110.652	BnaC05g31450D	LK031969	142696	143984	+	1289	protein_coding	-	LRRNT_2
GSBRNA2T00101629001	133.026	137.784	139.004	114.379	BnaC03g26080D	LK031890	981229	982797	+	973	protein_coding	-	-
GSBRNA2T00041820001	118.688	115.831	125.052	89.884	BnaC07g32820D	LK032229	451846	453393	+	907	protein_coding	ATP synthase subunit d, mitochondrial [Source:UniProtKB/TrEMBL;Acc:A0A078GU88]	-
GSBRNA2T00130674001	59.877	55.5956	55.0534	72.4784	BnaC01g05230D	LK031789	2083021	2087529	-	3377	protein_coding	-	-
GSBRNA2T00058057001	122.28	121.299	123.458	87.5449	BnaA09g18000D	LK032347	194271	195317	+	655	protein_coding	BnaA09g18000D protein [Source:UniProtKB/TrEMBL;Acc:A0A078CI72]	-
GSBRNA2T00155160001	188.164	172.377	160.172	62.9693	BnaC04g46860D	LK031875	332092	332590	+	362	protein_coding	-	-
GSBRNA2T00149935001	34.1795	39.6957	37.9609	27.9373	BnaC04g36110D	LK031859	1473773	1474472	-	700	protein_coding	-	-
GSBRNA2T00130853001	143.739	139.338	145.61	108.074	BnaC01g03750D	LK031789	2802659	2804209	+	1076	protein_coding	-	-
GSBRNA2T00131896001	123.704	115.116	123.693	93.591	BnaC06g20420D	LK031817	842559	844272	-	1024	protein_coding	-	GST_N
GSBRNA2T00060251001	112.817	110.154	122.072	88.1302	BnaA01g31350D	LK032372	86025	87513	+	952	protein_coding	Superoxide dismutase [Source:UniProtKB/TrEMBL;Acc:A0A078HHJ9]	-
GSBRNA2T00085846001	90.7349	95.6262	104.563	69.3187	BnaCnng14140D	LK032677	146176	146630	+	368	protein_coding	BnaCnng14140D protein [Source:UniProtKB/TrEMBL;Acc:A0A078I942]	-
GSBRNA2T00149513001	107.71	97.7396	94.9717	80.064	BnaA01g15940D	LK031858	777491	779012	-	826	protein_coding	-	-
GSBRNA2T00113613001	22.75	22.2981	19.8645	21.8852	BnaA03g39650D	LK031932	677250	679502	-	1525	protein_coding	-	-
GSBRNA2T00118841001	24.1769	22.8001	26.072	18.1703	BnaC09g25660D	LK031803	455967	456808	+	842	protein_coding	-	-
GSBRNA2T00083568001	114.046	112.052	115.182	94.515	BnaCnng13880D	LK032655	174228	176468	+	1185	protein_coding	BnaCnng13880D protein [Source:UniProtKB/TrEMBL;Acc:A0A078I806]	-
GSBRNA2T00101478001	118.773	117.532	118.532	89.1147	BnaC03g24880D	LK031890	214498	215470	+	649	protein_coding	-	PP-binding
GSBRNA2T00135952001	140.905	123.163	135.285	137.274	BnaA10g22340D	LK031790	2227991	2230270	-	2005	protein_coding	BnaC09g46850D protein [Source:UniProtKB/TrEMBL;Acc:A0A078G9C9]	Actin
GSBRNA2T00137992001	87.4788	90.7936	96.6699	55.9515	BnaC07g01460D	LK031829	1618740	1619928	-	790	protein_coding	-	-
GSBRNA2T00089234001	169.859	142.255	157.209	64.3969	BnaCnng64430D	LK039853	1442	1686	-	57	protein_coding	BnaCnng64430D protein [Source:UniProtKB/TrEMBL;Acc:A0A078JT50]	-
GSBRNA2T00146472001	95.4394	93.7675	116.095	83.5949	BnaA07g33880D	LK031850	849056	850160	-	821	protein_coding	-	-
GSBRNA2T00098419001	70.3069	70.154	58.7099	79.0418	BnaAnng33460D	LK041882	1	704	-	704	protein_coding	BnaAnng33460D protein (Fragment) [Source:UniProtKB/TrEMBL;Acc:A0A078JY26]	ubiquitin
GSBRNA2T00103765001	136.013	128.118	135.358	99.254	BnaC02g30260D	LK031896	96213	97470	-	799	protein_coding	-	-
GSBRNA2T00113940001	152.124	135.142	138.84	132.044	BnaA02g23000D	LK031934	388840	391053	+	1574	protein_coding	-	-
GSBRNA2T00137990001	130.669	130.921	135.983	81.65	BnaC07g01480D	LK031829	1604965	1605726	+	612	protein_coding	BnaA09g09960D protein [Source:UniProtKB/TrEMBL;Acc:A0A078IFB9]	Ribosomal_L31e
GSBRNA2T00098228001	160.226	181.752	168.065	98.008	BnaAnng33440D	LK041871	2115	3150	-	778	protein_coding	MLP-like protein 423 [Source:Projected from Arabidopsis thaliana (AT1G24020) UniProtKB/Swiss-Prot;Acc:Q93VR4]	-
GSBRNA2T00056807001	114.946	122.317	112.878	81.6772	BnaCnng52780D	LK035562	10904	12092	-	267	protein_coding	BnaCnng52780D protein [Source:UniProtKB/TrEMBL;Acc:A0A078JNG3]	-
GSBRNA2T00100482001	18.3118	18.6344	18.9879	15.7188	BnaC05g06870D	LK031886	543765	546555	-	1615	protein_coding	-	Epimerase
GSBRNA2T00103897001	116.087	112.499	126.345	115.854	BnaC02g31030D	LK031896	969192	971092	-	1725	protein_coding	-	Tubulin
GSBRNA2T00092890001	124.611	106.167	116.264	95.1981	BnaA05g33140D	LK032826	99484	100190	+	707	protein_coding	BnaA05g33140D protein [Source:UniProtKB/TrEMBL;Acc:A0A078IHA7]	-
GSBRNA2T00152883001	118.401	117.79	125.49	94.8755	BnaC02g16510D	LK031868	41740	42783	+	699	protein_coding	-	PP-binding
GSBRNA2T00149306001	150.885	148.722	140.524	116.798	BnaA04g00320D	LK031857	1440086	1441586	-	951	protein_coding	-	-
GSBRNA2T00106724001	67.087	66.3263	69.502	64.4097	BnaA03g44530D	LK031906	576578	578336	+	1180	protein_coding	-	GTP_EFTU_D2
GSBRNA2T00080936001	116.849	116.186	115.968	98.916	BnaC09g50780D	LK032604	190289	191550	+	1262	protein_coding	BnaC09g50780D protein [Source:UniProtKB/TrEMBL;Acc:A0A078I6W6]	-
GSBRNA2T00080758001	123.468	118.95	134.252	84.6612	BnaC02g01270D	LK032601	12091	14206	-	752	protein_coding	BnaC02g01270D protein [Source:UniProtKB/TrEMBL;Acc:A0A078I1M0]	-
GSBRNA2T00101346001	100.353	107.221	110.56	70.8722	BnaC01g34160D	LK031889	967754	969141	-	1317	protein_coding	-	-
GSBRNA2T00116018001	83.9213	85.9566	88.3591	62.4192	BnaC01g16980D	LK031943	103395	104507	-	805	protein_coding	-	PP-binding
GSBRNA2T00064129001	129.615	135.038	141.004	106.003	BnaA05g33780D	LK032402	89386	90652	-	820	protein_coding	BnaA05g33780D protein [Source:UniProtKB/TrEMBL;Acc:A0A078HL02]	Usp
GSBRNA2T00156166001	140.577	146.307	138.857	135.936	BnaA06g05510D	LK031876	429676	430834	-	715	protein_coding	-	-
GSBRNA2T00024744001	116.055	110.324	132.295	66.807	BnaC03g57270D	LK032154	264398	265543	-	615	protein_coding	BnaC03g57270D protein [Source:UniProtKB/TrEMBL;Acc:A0A078GCD8]	-
GSBRNA2T00016309001	139.765	127.974	136.004	117.184	BnaA06g20530D	LK032124	172007	173570	-	1284	protein_coding	Tubulin beta chain [Source:UniProtKB/TrEMBL;Acc:A0A078EDI6]	Tubulin
GSBRNA2T00148780001	136.79	139.686	157.791	98.157	BnaA03g09210D	LK031856	700702	703364	-	1169	protein_coding	-	RRM_1
GSBRNA2T00131882001	96.0625	91.2734	105.83	99.4853	BnaC06g20480D	LK031817	778308	780039	+	1203	protein_coding	-	-
GSBRNA2T00117421001	129.28	131.676	147.454	95.3592	BnaC07g11450D	LK031947	813963	815640	+	765	protein_coding	-	-
GSBRNA2T00006446001	20.5428	15.921	40.8175	18.9537	BnaA04g18980D	LK032092	623545	624921	-	926	protein_coding	BnaA04g18980D protein [Source:UniProtKB/TrEMBL;Acc:A0A078G3B1]	-
GSBRNA2T00140394001	36.263	34.2431	35.2115	23.6522	BnaC03g06390D	LK031791	1003148	1004182	-	789	protein_coding	-	-
GSBRNA2T00131189001	14.6836	15.9904	14.4221	19.4109	BnaC01g01090D	LK031789	4276909	4280103	-	1864	protein_coding	-	SHMT
GSBRNA2T00044554001	129.334	126.376	137.435	120.651	BnaC01g39890D	LK032247	466340	468034	+	1073	protein_coding	40S ribosomal protein S3a [Source:UniProtKB/TrEMBL;Acc:A0A078GY47]	-
GSBRNA2T00020690001	78.9979	82.3694	76.2346	68.0535	BnaC04g44220D	LK033555	14441	15799	+	1149	protein_coding	BnaC04g44220D protein [Source:UniProtKB/TrEMBL;Acc:A0A078IYE8]	-
GSBRNA2T00005367001	113.561	116.785	119.082	100.599	BnaA04g22070D	LK032085	135958	137069	-	834	protein_coding	Non-specific lipid-transfer protein [Source:UniProtKB/TrEMBL;Acc:A0A078FVB1]	-
GSBRNA2T00041181001	120.508	113.598	120.507	104.557	BnaC09g36540D	LK034454	15806	17343	-	1260	protein_coding	BnaC09g36540D protein [Source:UniProtKB/TrEMBL;Acc:A0A078JFJ3]	-
GSBRNA2T00015652001	20.2366	18.9946	19.2982	16.9153	BnaC03g29960D	LK032119	495958	497538	-	1581	protein_coding	BnaC03g29960D protein [Source:UniProtKB/TrEMBL;Acc:A0A078DQX4]	-
GSBRNA2T00037486001	32.9919	32.0074	21.6026	28.6539	BnaCnng40790D	LK034178	1592	3842	+	1520	protein_coding	BnaCnng40790D protein [Source:UniProtKB/TrEMBL;Acc:A0A078JAA1]	-
GSBRNA2T00019966001	154.765	135.016	167.266	118.84	BnaCnng31130D	LK033514	45755	46949	-	550	protein_coding	BnaCnng31130D protein [Source:UniProtKB/TrEMBL;Acc:A0A078J317]	-
GSBRNA2T00059783001	104.578	104.033	120.306	83.1596	BnaA06g38290D	LK035872	2461	3158	-	500	protein_coding	Cytochrome b-c1 complex subunit 6 [Source:UniProtKB/TrEMBL;Acc:A0A078JHY6]	-
GSBRNA2T00019931001	27.0895	26.0793	21.1705	23.8975	BnaCnng31040D	LK033512	32987	34993	-	1283	protein_coding	BnaCnng31040D protein [Source:UniProtKB/TrEMBL;Acc:A0A078J2Z4]	-
GSBRNA2T00052006001	105.644	108.759	115.346	71.2854	BnaC03g41970D	LK032294	220693	221631	+	643	protein_coding	BnaC03g41970D protein [Source:UniProtKB/TrEMBL;Acc:A0A078H6H6]	-
GSBRNA2T00044724001	101.681	89.9753	112.304	85.0149	BnaC05g37160D	LK032249	353781	355428	+	976	protein_coding	BnaC05g37160D protein [Source:UniProtKB/TrEMBL;Acc:A0A078GXB0]	-
GSBRNA2T00100026001	116.289	103.835	116.157	92.1417	BnaC07g45190D	LK031796	1573310	1574943	+	859	protein_coding	-	-
GSBRNA2T00036248001	3.69429	2.83432	3.20612	3.02161	BnaA06g39340D	LK034141	4820	7140	-	1470	protein_coding	BnaA06g39340D protein [Source:UniProtKB/TrEMBL;Acc:A0A078JCL4]	-
GSBRNA2T00049343001	111.661	116.605	102.187	69.6842	BnaA03g01410D	LK032010	648475	649592	+	575	protein_coding	BnaA03g01410D protein [Source:UniProtKB/TrEMBL;Acc:A0A078FA46]	-
GSBRNA2T00017692001	70.6301	76.1178	74.868	58.6708	BnaC04g55830D	LK033449	20570	21925	+	960	protein_coding	BnaC04g55830D protein [Source:UniProtKB/TrEMBL;Acc:A0A078IZN9]	-
GSBRNA2T00013874001	104.525	101.069	105.226	87.6275	BnaCnng72220D	LK045252	728	2431	-	1420	protein_coding	BnaCnng72220D protein [Source:UniProtKB/TrEMBL;Acc:A0A078JY23]	-
GSBRNA2T00054692001	17.5331	17.6473	17.5187	25.062	BnaA06g36180D	LK032315	6101	9123	+	1600	protein_coding	BnaA06g36180D protein [Source:UniProtKB/TrEMBL;Acc:A0A078H492]	-
GSBRNA2T00156311001	123.814	111.2	120.302	76.98	BnaA06g04200D	LK031876	994454	995989	-	1382	protein_coding	BnaA02g06730D protein [Source:UniProtKB/TrEMBL;Acc:A0A078F818]	-
GSBRNA2T00137274001	96.5143	95.1558	121.198	61.4257	BnaC02g20980D	LK031827	1850593	1851510	+	581	protein_coding	-	-
GSBRNA2T00024444001	111.423	111.651	106.445	74.5434	BnaC03g17510D	LK032152	56198	57284	-	552	protein_coding	BnaA04g18250D protein [Source:UniProtKB/TrEMBL;Acc:A0A078GBU7]	-
GSBRNA2T00003039001	45.0561	41.5808	41.5906	41.7771	BnaCnng20460D	LK032979	69800	76685	+	1456	protein_coding	BnaCnng20460D protein [Source:UniProtKB/TrEMBL;Acc:A0A078IMW8]	-
GSBRNA2T00060816001	119.283	124.202	107.167	123.367	BnaC03g13930D	LK032015	646689	649509	+	2069	protein_coding	BnaC03g13930D protein [Source:UniProtKB/TrEMBL;Acc:A0A078FG48]	HATPase_c
GSBRNA2T00045187001	92.4691	82.5982	104.34	50.3855	BnaA04g25810D	LK032253	431891	433038	-	693	protein_coding	BnaA04g25810D protein [Source:UniProtKB/TrEMBL;Acc:A0A078GVE4]	-
GSBRNA2T00030713001	46.5736	48.2328	49.6259	38.468	BnaA03g56710D	LK033968	13760	15789	+	1214	protein_coding	BnaA03g56710D protein [Source:UniProtKB/TrEMBL;Acc:A0A078JAI8]	-
GSBRNA2T00001496001	93.1996	93.7143	90.8198	67.5873	BnaA02g06680D	LK031993	911468	912811	-	1198	protein_coding	Actin-depolymerizing factor 1 [Source:Projected from Arabidopsis thaliana (AT3G46010) UniProtKB/Swiss-Prot;Acc:Q39250]	Cofilin_ADF
GSBRNA2T00035858001	126.013	118.077	140.597	93.2444	BnaC03g77650D	LK034083	7284	8807	+	741	protein_coding	BnaC03g77650D protein [Source:UniProtKB/TrEMBL;Acc:A0A078JCM8]	-
GSBRNA2T00043862001	134	139.822	133.562	103.364	BnaC07g50200D	LK034599	20028	21263	-	943	protein_coding	BnaC07g50200D protein [Source:UniProtKB/TrEMBL;Acc:A0A078JEP2]	-
GSBRNA2T00112165001	25.6753	24.8003	27.6844	17.9198	BnaA03g26870D	LK031800	2377772	2379049	-	840	protein_coding	-	-
GSBRNA2T00034001001	23.1949	23.489	21.4158	22.9883	BnaA09g29920D	LK034009	30495	32355	-	1374	protein_coding	BnaA09g29920D protein [Source:UniProtKB/TrEMBL;Acc:A0A078J5B2]	ADH_N
GSBRNA2T00144298001	55.6613	58.9652	52.3045	49.9222	BnaA06g29280D	LK031845	376671	380082	-	1929	protein_coding	-	Epimerase
GSBRNA2T00065915001	114.006	104.962	119.701	130.049	BnaA10g16880D	LK032424	199867	204307	+	3262	protein_coding	BnaA10g16880D protein [Source:UniProtKB/TrEMBL;Acc:A0A078HJ36]	-
GSBRNA2T00127510001	112.353	116.666	122.722	87.6937	BnaC08g35510D	LK031808	2318084	2320474	+	1070	protein_coding	-	-
GSBRNA2T00041571001	123.913	118.698	137.831	119.825	BnaC06g26740D	LK032227	382163	383747	-	867	protein_coding	BnaC06g26740D protein [Source:UniProtKB/TrEMBL;Acc:A0A078GTP4]	-
GSBRNA2T00059428001	69.6429	72.7833	87.1048	53.2957	BnaA07g01010D	LK032363	131399	132514	-	823	protein_coding	Profilin [Source:UniProtKB/TrEMBL;Acc:A0A078HDP7]	-
GSBRNA2T00147978001	98.3807	107.892	119.322	119.15	BnaC06g38800D	LK031855	1011408	1013593	+	1239	protein_coding	-	-
GSBRNA2T00054212001	121.695	115.057	125.122	83.6557	BnaC05g12160D	LK032312	278832	281194	-	1556	protein_coding	40S ribosomal protein S12 [Source:UniProtKB/TrEMBL;Acc:A0A078H7G9]	CAF1
GSBRNA2T00029319001	122.347	116.819	117.934	94.6671	BnaA02g21890D	LK032172	329921	331779	-	1028	protein_coding	Nucleoside diphosphate kinase [Source:UniProtKB/TrEMBL;Acc:A0A078GJ98]	NDK
GSBRNA2T00153196001	27.8813	29.4196	26.4569	28.6576	BnaC08g06270D	LK031869	317471	319725	-	1438	protein_coding	-	Aminotran_1_2
GSBRNA2T00020057001	116.964	118.431	127.421	72.19	BnaA06g40740D	LK033516	38928	40072	-	758	protein_coding	BnaA06g40740D protein [Source:UniProtKB/TrEMBL;Acc:A0A078J3C6]	-
GSBRNA2T00111116001	143.446	133.144	149.472	119.844	BnaC05g41290D	LK031923	1032448	1034164	-	959	protein_coding	BnaA05g27160D protein [Source:UniProtKB/TrEMBL;Acc:A0A078F9M6]	-
GSBRNA2T00143522001	114.951	114.064	113.108	147.901	BnaA02g00480D	LK031842	1588971	1589648	+	585	protein_coding	BnaA09g53380D protein [Source:UniProtKB/TrEMBL;Acc:A0A078E0M4]	Histone
GSBRNA2T00101672001	121.62	129.752	119.955	91.7266	BnaC03g26410D	LK031890	1241853	1242347	+	495	protein_coding	Histone H4 [Source:UniProtKB/TrEMBL;Acc:A0A078H5R4]	-
GSBRNA2T00093745001	112.194	112.86	107.381	113.122	BnaA02g19260D	LK032856	75049	80995	+	1425	protein_coding	Phosphoglycerate kinase [Source:UniProtKB/TrEMBL;Acc:A0A078IIE1]	-
GSBRNA2T00054513001	93.1511	79.4272	101.576	82.9573	BnaCnng51340D	LK035314	1417	3473	-	1127	protein_coding	Expansin [Source:UniProtKB/TrEMBL;Acc:A0A078JFZ7]	-
GSBRNA2T00022801001	75.8517	68.9126	76.1388	48.9514	BnaC09g54460D	LK033614	30615	31615	-	799	protein_coding	BnaC09g54460D protein [Source:UniProtKB/TrEMBL;Acc:A0A078IZL2]	-
GSBRNA2T00114681001	51.4837	52.0735	57.3268	37.676	BnaC02g08540D	LK031936	79119	81938	-	1138	protein_coding	-	-
GSBRNA2T00146079001	118.956	118.633	123.986	85.9611	BnaC09g04730D	LK031849	832809	833852	+	774	protein_coding	BnaAnng30090D protein [Source:UniProtKB/TrEMBL;Acc:A0A078JP62]	-
GSBRNA2T00073959001	128.323	122.81	131.442	84.8387	BnaA01g05390D	LK032511	101704	102596	+	577	protein_coding	BnaA01g05390D protein [Source:UniProtKB/TrEMBL;Acc:A0A078HVU9]	-
GSBRNA2T00024492001	66.9169	92.0573	61.9142	78.164	BnaC03g17110D	LK032152	273638	274824	-	940	protein_coding	BnaC03g17110D protein [Source:UniProtKB/TrEMBL;Acc:A0A078GBY1]	GST_C
GSBRNA2T00123582001	53.4039	56.6724	59.8757	48.241	BnaCnng02360D	LK031975	890366	891958	+	1204	protein_coding	-	-
GSBRNA2T00121341001	97.4592	94.8612	100.449	70.2766	BnaA01g02540D	LK031804	1142397	1143721	-	697	protein_coding	-	-
GSBRNA2T00032096001	75.1773	69.1518	76.938	68.7983	BnaC05g05110D	LK032001	844554	845750	+	1072	protein_coding	BnaC05g05110D protein [Source:UniProtKB/TrEMBL;Acc:A0A078FDV7]	-
GSBRNA2T00002227001	122.72	115.699	125.767	104.543	BnaC04g03350D	LK032079	312345	313973	+	1300	protein_coding	BnaC04g03350D protein [Source:UniProtKB/TrEMBL;Acc:A0A078FXI3]	-
GSBRNA2T00157769001	126.847	126.415	141.966	98.028	BnaC09g23090D	LK031882	728580	729724	+	719	protein_coding	BnaA09g20820D protein [Source:UniProtKB/TrEMBL;Acc:A0A078H7X0]	-
GSBRNA2T00025200001	31.8328	34.5653	29.2729	26.4675	BnaCnng76180D	LK049179	385	1385	-	930	protein_coding	BnaCnng76180D protein [Source:UniProtKB/TrEMBL;Acc:A0A078JWW3]	-
GSBRNA2T00011037001	131.914	124.526	132.292	89.1508	BnaA05g34620D	LK033218	20632	21825	+	829	protein_coding	BnaA05g34620D protein [Source:UniProtKB/TrEMBL;Acc:A0A078IW24]	-
GSBRNA2T00126584001	120.344	123.039	138.935	112.033	BnaA04g05120D	LK031806	2127526	2129392	+	1435	protein_coding	Fructose-bisphosphate aldolase [Source:UniProtKB/TrEMBL;Acc:A0A078JFE6]	-
GSBRNA2T00117000001	1.3333	1.78203	2.19423	0.753598	BnaA05g07300D	LK031802	1777400	1778865	+	1187	protein_coding	-	-
GSBRNA2T00009696001	115.94	110.458	122.633	129.988	BnaC09g31730D	LK032101	486011	487777	-	1046	protein_coding	GTP-binding nuclear protein [Source:UniProtKB/TrEMBL;Acc:A0A078G4L1]	Ras
GSBRNA2T00037779001	31.5586	31.2128	29.8934	28.4697	BnaA08g31180D	LK034221	13222	15516	-	1532	protein_coding	Ferredoxin--NADP reductase, chloroplastic [Source:UniProtKB/TrEMBL;Acc:A0A078JAR5]	NAD_binding_1
GSBRNA2T00006801001	151.256	152.313	145.031	139.128	BnaA08g31010D	LK033080	75472	77572	+	1240	protein_coding	BnaA08g31010D protein [Source:UniProtKB/TrEMBL;Acc:A0A078IR48]	-
GSBRNA2T00126490001	111.549	106.642	120.532	75.4995	BnaA04g04490D	LK031806	1666582	1671548	+	2245	protein_coding	-	Ribosomal_S21e
GSBRNA2T00139530001	13.6424	13.606	13.1047	11.7853	BnaC08g18620D	LK031834	437451	438674	-	1060	protein_coding	-	-
GSBRNA2T00085281001	87.2338	85.7618	88.1834	96.3322	BnaC03g44790D	LK032051	766227	767277	+	577	protein_coding	BnaC03g44790D protein [Source:UniProtKB/TrEMBL;Acc:A0A078FS73]	-
GSBRNA2T00060520001	36.7581	36.1035	42.7263	22.4916	BnaC06g41080D	LK035909	9268	10466	+	672	protein_coding	BnaC06g41080D protein [Source:UniProtKB/TrEMBL;Acc:A0A078JNF7]	-
GSBRNA2T00131689001	67.1747	70.023	72.1895	58.5116	BnaA01g12040D	LK031816	1994365	1995534	-	844	protein_coding	-	-
GSBRNA2T00010651001	55.4718	57.3488	60.8904	48.2136	BnaC02g47130D	LK033198	61235	65038	+	1657	protein_coding	BnaC02g47130D protein [Source:UniProtKB/TrEMBL;Acc:A0A078IVG4]	-
GSBRNA2T00113241001	21.8698	21.4761	21.3742	19.8378	BnaC02g27710D	LK031930	802616	803744	+	779	protein_coding	-	-
GSBRNA2T00143213001	81.459	86.9037	76.4233	64.4593	BnaA02g03070D	LK031842	423416	423727	-	312	protein_coding	-	-
GSBRNA2T00125104001	135.877	137.009	138.857	104.711	BnaC03g36170D	LK031982	64595	66667	-	1244	protein_coding	60S acidic ribosomal protein P0 [Source:UniProtKB/TrEMBL;Acc:A0A078F3D4]	-
GSBRNA2T00132833001	103.934	104.213	113.601	75.6084	BnaA05g01850D	LK031819	1115689	1116548	-	461	protein_coding	-	-
GSBRNA2T00116993001	102.821	98.9298	108.876	89.4184	BnaA05g07240D	LK031802	1746767	1748461	+	1187	protein_coding	-	RRM_1
GSBRNA2T00043264001	115.221	99.9085	102.873	131.814	BnaA03g53960D	LK032239	168298	169415	-	878	protein_coding	BnaA03g53960D protein [Source:UniProtKB/TrEMBL;Acc:A0A078GVM8]	-
GSBRNA2T00044257001	133.098	137.014	130.098	113.388	BnaCnng45880D	LK034672	20397	20825	-	429	protein_coding	BnaCnng45880D protein [Source:UniProtKB/TrEMBL;Acc:A0A078JHJ1]	-
GSBRNA2T00004795001	129.359	130.827	123.037	107.924	BnaA09g53380D	LK033053	6716	7247	+	439	protein_coding	BnaA09g53380D protein [Source:UniProtKB/TrEMBL;Acc:A0A078E0M4]	Histone
GSBRNA2T00030378001	121.348	113.676	121.346	113.261	BnaA03g56540D	LK033943	11440	13023	-	960	protein_coding	BnaA03g56540D protein [Source:UniProtKB/TrEMBL;Acc:A0A078J4B0]	-
GSBRNA2T00025864001	82.8835	76.8647	87.3264	65.0458	BnaA06g40080D	LK033748	38058	39281	+	708	protein_coding	BnaA06g40080D protein [Source:UniProtKB/TrEMBL;Acc:A0A078J1C7]	-
GSBRNA2T00134691001	90.5375	90.1394	105.678	60.5426	BnaC09g06350D	LK031824	188018	189385	+	752	protein_coding	-	-
GSBRNA2T00070688001	143.011	130.571	136.347	148.597	BnaC02g29720D	LK032029	352384	354544	-	1364	protein_coding	BnaC02g29720D protein [Source:UniProtKB/TrEMBL;Acc:A0A078FEZ6]	-
GSBRNA2T00037528001	122.787	123.307	113.768	145.659	BnaC03g77220D	LK034182	14971	19235	-	3355	protein_coding	Polyadenylate-binding protein [Source:UniProtKB/TrEMBL;Acc:A0A078JAW3]	RRM_1
GSBRNA2T00125289001	117.059	117.139	118.729	93.8801	BnaC03g34830D	LK031982	760527	761190	+	597	protein_coding	60S ribosomal protein L29 [Source:UniProtKB/TrEMBL;Acc:A0A078F0S8]	-
GSBRNA2T00107208001	15.4388	14.6695	15.1176	10.8957	BnaA06g17600D	LK031908	163317	163919	+	603	protein_coding	-	-
GSBRNA2T00114385001	5.34634	17.7653	11.8452	12.4769	BnaA04g08950D	LK031801	793121	793387	-	267	protein_coding	-	-
GSBRNA2T00026209001	124.475	127.481	122.049	91.9846	BnaCnng35130D	LK033774	23402	24685	-	894	protein_coding	Ribosomal protein L15 [Source:UniProtKB/TrEMBL;Acc:A0A078J864]	-
GSBRNA2T00149512001	46.8001	51.5761	42.2657	48.3732	BnaA01g15950D	LK031858	769261	772321	+	2462	protein_coding	-	-
GSBRNA2T00003349001	107.111	104.91	120.755	83.8822	BnaA04g26920D	LK032993	8698	10381	+	1251	protein_coding	BnaA04g26920D protein [Source:UniProtKB/TrEMBL;Acc:A0A078GQB8]	Arf
GSBRNA2T00082342001	123.996	127.441	129.314	108.448	BnaCnng13150D	LK032630	36885	39455	+	2117	protein_coding	Auxin-responsive protein [Source:UniProtKB/TrEMBL;Acc:A0A078I684]	-
GSBRNA2T00076600001	6.68589	6.27739	13.1584	6.17583	BnaC03g75340D	LK032555	235693	237339	-	919	protein_coding	BnaC03g75340D protein [Source:UniProtKB/TrEMBL;Acc:A0A078I0P7]	-
GSBRNA2T00113550001	28.2025	26.8038	27.7391	29.8773	BnaA03g40170D	LK031932	407390	409564	+	1338	protein_coding	-	-
GSBRNA2T00045139001	16.4	16.3611	15.1314	17.3188	BnaA04g25390D	LK032253	267132	269729	-	1334	protein_coding	Cysteine synthase [Source:UniProtKB/TrEMBL;Acc:A0A078H0T9]	PALP
GSBRNA2T00028995001	135.965	133.788	144.91	102.527	BnaC06g18630D	LK032168	562153	564559	-	1164	protein_coding	BnaC06g18630D protein [Source:UniProtKB/TrEMBL;Acc:A0A078GIC7]	-
GSBRNA2T00143304001	8.06642	6.31626	7.36446	4.73741	BnaA02g02290D	LK031842	761344	765922	-	2943	protein_coding	-	-
GSBRNA2T00019610001	11.9068	11.2981	10.7445	10.5038	BnaA09g55760D	LK033491	51146	51979	+	834	protein_coding	BnaA09g55760D protein [Source:UniProtKB/TrEMBL;Acc:A0A078IX79]	-
GSBRNA2T00119765001	92.3283	93.1858	96.0477	76.3106	BnaC03g28200D	LK031959	37271	38140	+	768	protein_coding	-	-
GSBRNA2T00047249001	107.877	106.732	116.207	117.785	BnaA08g27100D	LK032267	482061	484677	+	1499	protein_coding	BnaA08g27100D protein [Source:UniProtKB/TrEMBL;Acc:A0A078GXH8]	Epimerase
GSBRNA2T00110208001	12.0431	17.0083	13.8242	13.7524	BnaA10g07790D	LK031919	704413	705530	+	554	protein_coding	-	-
GSBRNA2T00155007001	71.7275	79.6741	91.9046	65.5333	BnaA03g38180D	LK031874	1166998	1169003	-	1140	protein_coding	-	-
GSBRNA2T00150189001	128.973	129.077	108.523	169.26	BnaC03g46690D	LK031860	1471638	1472497	+	474	protein_coding	-	HSP70
GSBRNA2T00053936001	98.2732	96.2135	110.937	124.848	BnaC04g08360D	LK032308	336267	338295	-	1978	protein_coding	S-adenosylmethionine synthase [Source:UniProtKB/TrEMBL;Acc:A0A078H8M7]	-
GSBRNA2T00111075001	25.2023	24.1453	26.5259	19.8802	BnaC05g41590D	LK031923	866282	867870	+	1038	protein_coding	-	-
GSBRNA2T00068284001	61.0213	54.7663	65.5355	34.2509	BnaA04g14100D	LK032454	252432	253761	+	625	protein_coding	50S ribosomal protein L35 [Source:UniProtKB/TrEMBL;Acc:A0A078HSG2]	-
GSBRNA2T00077239001	131.966	119.664	130.121	96.908	BnaAnng07600D	LK032567	181898	183863	-	875	protein_coding	BnaAnng07600D protein [Source:UniProtKB/TrEMBL;Acc:A0A078HYT7]	-
GSBRNA2T00103208001	129.915	124.338	125.881	138.29	BnaC06g32660D	LK031797	435912	438112	+	1287	protein_coding	-	-
GSBRNA2T00084185001	2.25291	1.91397	1.88799	1.48088	BnaC09g11090D	LK032674	55906	56759	+	854	protein_coding	BnaC09g11090D protein [Source:UniProtKB/TrEMBL;Acc:A0A078IB52]	-
GSBRNA2T00100396001	53.7759	60.715	51.5653	45.8852	BnaC05g07510D	LK031886	147321	148128	+	644	protein_coding	-	-
GSBRNA2T00039234001	115.329	119.623	121.546	94.1544	BnaA09g55940D	LK034289	30761	33207	+	1125	protein_coding	BnaA09g55940D protein [Source:UniProtKB/TrEMBL;Acc:A0A078JBX9]	-
GSBRNA2T00049257001	118.475	122.272	124.369	95.0622	BnaA03g00720D	LK032010	309484	310738	-	1087	protein_coding	BnaA03g00720D protein [Source:UniProtKB/TrEMBL;Acc:A0A078CVS8]	Ribosomal_S12
GSBRNA2T00109848001	75.8392	77.1796	95.6414	94.4426	BnaA06g21790D	LK031917	698467	699081	+	615	protein_coding	-	-
GSBRNA2T00094320001	111.559	105.516	101.346	85.8092	BnaC09g37340D	LK032065	28513	29875	+	674	protein_coding	BnaC09g37340D protein [Source:UniProtKB/TrEMBL;Acc:A0A078FU93]	-
GSBRNA2T00130034001	127.382	123.785	161.584	86.02	BnaA03g05320D	LK031815	1560511	1561746	+	639	protein_coding	-	-
GSBRNA2T00089674001	123.293	111.698	120.752	95.5808	BnaA08g27880D	LK032055	272543	275049	-	1449	protein_coding	Malate dehydrogenase [Source:UniProtKB/TrEMBL;Acc:A0A078FRJ6]	-
GSBRNA2T00031265001	116.06	118.76	116.713	93.6003	BnaC07g34390D	LK031998	71594	73739	-	1450	protein_coding	BnaC07g34390D protein [Source:UniProtKB/TrEMBL;Acc:A0A078F983]	-
GSBRNA2T00109705001	20.5388	15.8707	19.6773	21.3546	BnaC09g01160D	LK031916	1201738	1202509	-	624	protein_coding	-	-
GSBRNA2T00028855001	128.964	116.659	141.195	98.9298	BnaC02g39800D	LK032167	374091	374832	+	661	protein_coding	Histone H2A [Source:UniProtKB/TrEMBL;Acc:A0A078GKC6]	Histone
GSBRNA2T00120513001	117.384	114.127	113.327	100.826	BnaA02g31240D	LK031962	918197	918963	+	681	protein_coding	-	Histone
GSBRNA2T00057379001	54.1728	53.9118	46.3817	44.6702	BnaA09g47510D	LK032342	32544	35246	-	1573	protein_coding	Aminomethyltransferase [Source:UniProtKB/TrEMBL;Acc:A0A078H8J7]	GCV_T
GSBRNA2T00147506001	45.686	53.1192	42.969	26.6091	BnaA06g26730D	LK031854	487077	487815	+	648	protein_coding	-	-
GSBRNA2T00035316001	117.863	118.231	140.675	106.714	BnaC09g41680D	LK032190	515255	516640	+	1164	protein_coding	40S ribosomal protein S7 [Source:UniProtKB/TrEMBL;Acc:A0A078C354]	-
GSBRNA2T00114886001	20.8945	20.0383	24.0568	16.9623	BnaC02g07030D	LK031936	1115413	1117121	-	1102	protein_coding	-	-
GSBRNA2T00111115001	0	0.0331776	0	0	BnaC05g41300D	LK031923	1030743	1032373	+	966	protein_coding	-	Usp
GSBRNA2T00043539001	58.3269	62.2408	63.2302	51.3451	BnaAnng03500D	LK032242	213116	214719	+	1121	protein_coding	BnaAnng03500D protein [Source:UniProtKB/TrEMBL;Acc:A0A078GYR5]	-
GSBRNA2T00142076001	100.552	102.06	91.2884	81.472	BnaA03g14470D	LK031838	1215936	1216931	-	591	protein_coding	BnaA04g18250D protein [Source:UniProtKB/TrEMBL;Acc:A0A078GBU7]	-
GSBRNA2T00107880001	112.4	111.558	121.606	83.9366	BnaC09g24880D	LK031911	54809	57309	+	807	protein_coding	-	-
GSBRNA2T00138932001	95.5459	91.4716	98.6573	57.8539	BnaA03g21380D	LK031832	1218592	1219299	+	418	protein_coding	-	-
GSBRNA2T00153994001	108.163	101.874	115.913	79.7899	BnaA05g21350D	LK031871	1205612	1207996	+	2144	protein_coding	Actin2.2 [Source:UniProtKB/TrEMBL;Acc:D8L1W0]	Actin
GSBRNA2T00073243001	140.594	131.142	130.291	138.322	BnaC05g43330D	LK032501	152044	153893	-	1470	protein_coding	BnaC05g43330D protein [Source:UniProtKB/TrEMBL;Acc:A0A078HV61]	-
GSBRNA2T00086663001	130.402	120.978	125.488	98.9267	BnaAnng08420D	LK032695	142434	145136	+	2206	protein_coding	BnaAnng08420D protein [Source:UniProtKB/TrEMBL;Acc:A0A078BWL0]	Ribosomal_L2_C
GSBRNA2T00065335001	115.313	109.021	120.976	104.405	BnaC03g75120D	LK032415	278176	280480	-	1718	protein_coding	Tubulin beta chain [Source:UniProtKB/TrEMBL;Acc:A0A078DAQ0]	Tubulin
GSBRNA2T00111058001	116.466	107.322	128.95	99.5784	BnaC05g41690D	LK031923	792607	794047	-	806	protein_coding	-	-
GSBRNA2T00043045001	43.6673	39.6003	49.0309	34.953	BnaC05g32350D	LK032237	11390	12263	+	781	protein_coding	BnaC05g32350D protein [Source:UniProtKB/TrEMBL;Acc:A0A078GSG0]	-
GSBRNA2T00059356001	31.7171	33.1734	37.53	28.8827	BnaC09g37690D	LK032362	189512	190511	-	770	protein_coding	BnaC09g37690D protein [Source:UniProtKB/TrEMBL;Acc:A0A078HDD3]	-
GSBRNA2T00058125001	29.4538	26.854	29.9619	22.4233	BnaA01g08150D	LK032348	179660	183175	-	3146	protein_coding	BnaA01g08150D protein [Source:UniProtKB/TrEMBL;Acc:A0A078HBR9]	-
GSBRNA2T00001459001	135.84	121.692	111.917	176.99	BnaA02g06370D	LK031993	750851	753133	-	2133	protein_coding	BnaA02g06370D protein [Source:UniProtKB/TrEMBL;Acc:A0A078HAI0]	GTP_EFTU
GSBRNA2T00009483001	88.6673	90.7752	96.4546	76.8061	BnaA09g03960D	LK032100	178999	180000	+	1002	protein_coding	BnaA09g03960D protein [Source:UniProtKB/TrEMBL;Acc:A0A078G4W1]	-
GSBRNA2T00092830001	78.2765	59.0639	69.2815	71.8832	BnaUnng03440D	LK040467	2420	3221	+	802	protein_coding	BnaUnng03440D protein [Source:UniProtKB/TrEMBL;Acc:A0A078JWB8]	-
GSBRNA2T00023510001	24.9593	22.6615	22.5537	32.0794	BnaC09g51620D	LK033663	17405	19029	+	1625	protein_coding	BnaC09g51620D protein [Source:UniProtKB/TrEMBL;Acc:A0A078J5T4]	p450
GSBRNA2T00080135001	46.5281	42.1856	46.0533	37.4807	BnaC07g24760D	LK032589	79060	79840	+	781	protein_coding	BnaC07g24760D protein [Source:UniProtKB/TrEMBL;Acc:A0A078I5M1]	-
GSBRNA2T00127268001	20.1779	20.3289	22.3727	19.2843	BnaC08g33590D	LK031808	995458	997297	-	1318	protein_coding	-	GSHPx
GSBRNA2T00100296001	103.612	100.21	108.669	100.243	BnaC07g47260D	LK031796	2747957	2749684	-	1381	protein_coding	-	ADH_N
GSBRNA2T00119467001	108.2	93.5961	111.038	83.0283	BnaC05g18090D	LK031957	670819	671934	-	678	protein_coding	BnaA09g30340D protein [Source:UniProtKB/TrEMBL;Acc:A0A078G9G4]	-
GSBRNA2T00071053001	14.2294	12.6745	14.4155	12.3076	BnaC04g26530D	LK032032	235063	238173	+	1411	protein_coding	BnaC04g26530D protein [Source:UniProtKB/TrEMBL;Acc:A0A078FJK5]	-
GSBRNA2T00140336001	107.422	100.181	111.484	110.688	BnaC03g05910D	LK031791	781954	784121	+	1995	protein_coding	-	Mito_carr
GSBRNA2T00073821001	66.5077	65.7437	66.3052	51.6424	BnaA08g06270D	LK032509	106963	108241	+	838	protein_coding	BnaA08g06270D protein [Source:UniProtKB/TrEMBL;Acc:A0A078HVL1]	-
GSBRNA2T00101634001	81.8303	75.1874	72.8287	88.5896	BnaC03g26120D	LK031890	994191	995397	+	1055	protein_coding	-	GST_N
GSBRNA2T00116738001	48.7016	53.486	53.5414	47.8022	BnaA05g05140D	LK031802	532393	534257	-	915	protein_coding	-	-
GSBRNA2T00155344001	83.8103	87.0269	89.3944	70.6601	BnaC04g45370D	LK031875	1297222	1299137	+	1300	protein_coding	-	-
GSBRNA2T00153936001	106.746	104.519	103.888	92.8547	BnaA05g21830D	LK031871	901151	901441	+	291	protein_coding	-	-
GSBRNA2T00069009001	128.453	125.47	133.54	104.684	BnaC02g00390D	LK032463	165534	166869	-	1069	protein_coding	40S ribosomal protein S6 [Source:UniProtKB/TrEMBL;Acc:A0A078HR05]	-
GSBRNA2T00084631001	91.2181	84.0756	115.067	76.7173	BnaC04g47670D	LK032047	279206	280274	-	661	protein_coding	BnaC04g47670D protein [Source:UniProtKB/TrEMBL;Acc:A0A078FK17]	-
GSBRNA2T00063033001	92.2501	89.2054	98.3135	69.5685	BnaA06g16870D	LK032387	21583	22742	-	697	protein_coding	BnaA06g16870D protein [Source:UniProtKB/TrEMBL;Acc:A0A078HGF1]	-
GSBRNA2T00145556001	95.8895	93.1382	97.4492	78.3815	BnaA09g22030D	LK031847	958479	960073	-	1022	protein_coding	-	-
GSBRNA2T00123859001	53.5034	45.0514	73.1453	38.6664	BnaC03g39560D	LK031805	1396978	1398557	+	986	protein_coding	-	-
GSBRNA2T00132190001	114.661	116.333	118.543	84.7216	BnaC03g17910D	LK031818	133369	134737	-	967	protein_coding	-	-
GSBRNA2T00089404001	109.31	111.933	105.28	97.8183	BnaA07g24130D	LK032770	114128	115648	-	1133	protein_coding	BnaA07g24130D protein [Source:UniProtKB/TrEMBL;Acc:A0A078IG77]	-
GSBRNA2T00151902001	110.141	94.4312	108.701	130.806	BnaC02g04800D	LK031865	843894	846154	-	2090	protein_coding	-	Mito_carr
GSBRNA2T00008238001	98.3629	106.734	98.9935	56.2436	BnaCnng23950D	LK033146	69425	70087	-	436	protein_coding	BnaCnng23950D protein [Source:UniProtKB/TrEMBL;Acc:A0A078ISK9]	-
GSBRNA2T00090217001	111.142	106.89	113.747	89.3236	BnaA04g12500D	LK032059	178110	180219	+	1104	protein_coding	BnaA04g12500D protein [Source:UniProtKB/TrEMBL;Acc:A0A078FRT4]	-
GSBRNA2T00103730001	40.725	36.8682	42.101	28.5807	BnaC06g36770D	LK031797	2794690	2795547	-	858	protein_coding	-	-
GSBRNA2T00151445001	14.185	18.6956	13.9834	15.3094	BnaA03g24330D	LK031864	319931	320914	+	816	protein_coding	-	Cupin_3
GSBRNA2T00006088001	52.8124	61.067	57.4423	49	BnaC04g04520D	LK032090	184813	186879	+	909	protein_coding	BnaC04g04520D protein [Source:UniProtKB/TrEMBL;Acc:A0A078G2K1]	-
GSBRNA2T00016857001	102.573	95.6704	105.942	75.9275	BnaC04g54560D	LK033404	28192	29687	-	871	protein_coding	Peptidyl-prolyl cis-trans isomerase [Source:UniProtKB/TrEMBL;Acc:A0A078J139]	Pro_isomerase
GSBRNA2T00060747001	117.544	115.752	119.141	82.2421	BnaC03g13330D	LK032015	397252	398632	+	806	protein_coding	BnaA02g08520D protein [Source:UniProtKB/TrEMBL;Acc:A0A078FFY7]	Ribosomal_L31e
GSBRNA2T00074330001	127.432	124.303	134.505	98.2131	BnaC05g40710D	LK032516	103223	104564	+	864	protein_coding	BnaC05g40710D protein [Source:UniProtKB/TrEMBL;Acc:A0A078HZH3]	-
GSBRNA2T00139452001	24.6897	23.5853	21.5626	25.2987	BnaC08g19150D	LK031834	3951	6197	-	1507	protein_coding	-	NAD_binding_1
GSBRNA2T00151154001	28.346	26.7965	26.4384	19.882	BnaA03g42540D	LK031863	712272	712814	+	543	protein_coding	-	-
GSBRNA2T00082361001	27.0953	32.33	29.7045	24.9895	BnaCnng13310D	LK032630	163867	165365	+	1143	protein_coding	Xyloglucan endotransglucosylase/hydrolase [Source:UniProtKB/TrEMBL;Acc:A0A078I909]	-
GSBRNA2T00051965001	100.497	113.094	121.754	100.824	BnaC03g41720D	LK032294	47875	48731	+	696	protein_coding	Histone H2A [Source:UniProtKB/TrEMBL;Acc:A0A078G2S9]	Histone
GSBRNA2T00100998001	106.743	110.173	117.14	80.1644	BnaC04g28290D	LK031888	270352	272140	+	905	protein_coding	-	-
GSBRNA2T00044510001	110.749	110.542	121.938	72.404	BnaC01g40200D	LK032247	312653	313320	-	668	protein_coding	BnaC01g40200D protein [Source:UniProtKB/TrEMBL;Acc:A0A078GZF2]	-
GSBRNA2T00020303001	130.576	121.289	123.946	74.9908	BnaC04g56060D	LK033534	31854	32238	+	385	protein_coding	BnaC04g56060D protein [Source:UniProtKB/TrEMBL;Acc:A0A078J3P0]	-
GSBRNA2T00073606001	14.5943	15.4851	13.4621	13.8644	BnaA08g07000D	LK032505	75251	77381	-	1633	protein_coding	Phosphoribulokinase [Source:UniProtKB/TrEMBL;Acc:A0A078HT68]	-
GSBRNA2T00111897001	116.946	105.01	128.709	81.3782	BnaA03g29090D	LK031800	1512966	1514274	-	821	protein_coding	-	-
GSBRNA2T00142180001	110.155	110.295	116.123	96.1253	BnaA03g13680D	LK031838	1611601	1613635	-	1126	protein_coding	-	-
GSBRNA2T00000097001	1.22258	1.33695	1.14972	0.78633	BnaC09g12250D	LK031985	637479	638341	+	863	protein_coding	BnaC09g12250D protein [Source:UniProtKB/TrEMBL;Acc:A0A078F4M3]	-
GSBRNA2T00056281001	73.9056	77.8235	80.8073	78.0412	BnaA01g24730D	LK032331	411270	412084	-	815	protein_coding	BnaA01g24730D protein [Source:UniProtKB/TrEMBL;Acc:A0A078H902]	-
GSBRNA2T00089932001	118.84	119.987	131.508	87.5492	BnaA07g08800D	LK032056	693499	695175	-	804	protein_coding	BnaA07g08800D protein [Source:UniProtKB/TrEMBL;Acc:A0A078FS35]	-
GSBRNA2T00077842001	98.9741	98.7505	99.8465	67.8754	BnaC02g23320D	LK032036	2142	3076	-	813	protein_coding	BnaC02g23320D protein [Source:UniProtKB/TrEMBL;Acc:A0A078FK66]	Skp1_POZ
GSBRNA2T00112341001	19.2668	17.4281	39.5102	14.2825	BnaA07g11370D	LK031926	539630	545910	-	1907	protein_coding	-	Catalase
GSBRNA2T00130760001	49.9622	50.0498	52.6719	57.1425	BnaC01g04460D	LK031789	2394846	2400862	-	1736	protein_coding	-	NAD_binding_4
GSBRNA2T00046913001	129.107	121.262	120.266	106.895	BnaCnng47960D	LK034860	7358	11452	-	1072	protein_coding	BnaCnng47960D protein [Source:UniProtKB/TrEMBL;Acc:A0A078JJT2]	-
GSBRNA2T00015977001	81.921	95.039	88.6393	73.0126	BnaC09g47620D	LK032122	132585	133429	+	722	protein_coding	BnaC09g47620D protein [Source:UniProtKB/TrEMBL;Acc:A0A078G515]	-
GSBRNA2T00086413001	101.647	100.958	111.592	71.707	BnaAnng08140D	LK032691	145492	146545	-	773	protein_coding	BnaAnng08140D protein [Source:UniProtKB/TrEMBL;Acc:A0A078IAQ8]	Ribosomal_S10
GSBRNA2T00074889001	56.4634	57.9512	59.5847	39.8787	BnaA10g08390D	LK032525	124694	125992	-	881	protein_coding	BnaA10g08390D protein [Source:UniProtKB/TrEMBL;Acc:A0A078I080]	KOW
GSBRNA2T00001368001	124.236	113.798	114.865	84.6096	BnaA02g05660D	LK031993	302556	304999	-	1144	protein_coding	BnaA02g05660D protein [Source:UniProtKB/TrEMBL;Acc:A0A078F3S0]	-
GSBRNA2T00141471001	108.847	104.904	110.676	105.003	BnaC03g51550D	LK031837	163897	166221	+	1779	protein_coding	Tubulin beta-2 chain [Source:Projected from Arabidopsis thaliana (AT5G62700) UniProtKB/Swiss-Prot;Acc:Q56YW9]	Tubulin
GSBRNA2T00006353001	109.057	112.02	128.236	101.206	BnaA04g18190D	LK032092	170381	172192	-	1046	protein_coding	BnaA04g18190D protein [Source:UniProtKB/TrEMBL;Acc:A0A078G0U6]	-
GSBRNA2T00012311001	61.375	56.9831	61.0864	48.8103	BnaC01g24010D	LK032106	269171	270918	-	1171	protein_coding	BnaC01g24010D protein [Source:UniProtKB/TrEMBL;Acc:A0A078G4M4]	-
GSBRNA2T00134326001	91.7065	99.8161	97.9047	58.1104	BnaC03g01720D	LK031823	834348	835594	+	603	protein_coding	-	-
GSBRNA2T00019392001	115.31	126.84	136.001	108.226	BnaC08g43530D	LK032134	635045	635681	+	637	protein_coding	Histone H4 [Source:UniProtKB/TrEMBL;Acc:A0A078H5R4]	-
GSBRNA2T00064347001	115.423	106.729	120.652	86.5317	BnaAnng24470D	LK036200	8775	9760	-	827	protein_coding	BnaAnng24470D protein [Source:UniProtKB/TrEMBL;Acc:A0A078JQ43]	-
GSBRNA2T00086966001	152.462	144.734	161.234	109.077	BnaA02g29320D	LK032704	100732	101076	+	345	protein_coding	BnaA02g29320D protein [Source:UniProtKB/TrEMBL;Acc:A0A078IBN0]	-
GSBRNA2T00145572001	108.142	111.956	112.784	83.8664	BnaA09g22160D	LK031847	1036846	1038419	+	957	protein_coding	-	NDK
GSBRNA2T00023041001	80.3575	94.0715	83.5455	177.267	BnaA06g40230D	LK033631	25750	27212	-	324	protein_coding	BnaA06g40230D protein [Source:UniProtKB/TrEMBL;Acc:A0A078J368]	Pyr_redox_2
GSBRNA2T00099235001	99.6259	96.2399	97.4576	68.5327	BnaA07g20560D	LK031787	3355977	3357546	+	1055	protein_coding	-	GST_N
GSBRNA2T00143377001	102.762	90.5694	96.1767	113.357	BnaA02g01680D	LK031842	992125	996407	-	2809	protein_coding	-	Mito_carr
ENSRNA049476268	56.5152	52.3193	52.1568	33.0926	Plant_SRP	LK034589	11507	11808	+	302	SRP_RNA	Plant signal recognition particle RNA	-
GSBRNA2T00132346001	124.301	113.246	120.48	124.286	BnaC03g19180D	LK031818	929664	931097	+	1434	protein_coding	-	FAD_binding_4
GSBRNA2T00155494001	114.369	111.982	123.756	96.9	BnaC08g30900D	LK031795	534289	535729	+	919	protein_coding	-	-
GSBRNA2T00065126001	108.271	110.867	120.216	81.2838	BnaCnng09170D	LK032414	300220	301347	-	773	protein_coding	BnaCnng09170D protein [Source:UniProtKB/TrEMBL;Acc:A0A078HKB3]	-
GSBRNA2T00126821001	98.9275	87.4014	116.916	60.4835	BnaA08g09830D	LK031807	1044341	1045498	+	894	protein_coding	BnaC03g64400D protein [Source:UniProtKB/TrEMBL;Acc:A0A078IY97]	-
GSBRNA2T00075340001	82.9365	82.2931	81.4045	73.0842	BnaC01g22840D	LK032534	66277	68036	+	953	protein_coding	1,2-dihydroxy-3-keto-5-methylthiopentene dioxygenase [Source:UniProtKB/TrEMBL;Acc:A0A078GW61]	-
GSBRNA2T00132978001	100.887	103.436	113.359	93.345	BnaA05g00730D	LK031819	1750587	1752433	+	1183	protein_coding	BnaA04g26920D protein [Source:UniProtKB/TrEMBL;Acc:A0A078GQB8]	Arf
GSBRNA2T00129537001	59.9719	63.1498	68.9809	47.4184	BnaA09g34130D	LK031814	1810463	1811523	-	979	protein_coding	-	-
GSBRNA2T00141020001	119.388	129.921	116.308	105.189	BnaC03g11530D	LK031791	3527474	3528256	+	707	protein_coding	-	Histone
GSBRNA2T00114576001	17.2673	17.7183	17.9664	17.3631	BnaA04g07760D	LK031801	1986744	1989757	+	1391	protein_coding	-	-
GSBRNA2T00060932001	93.2263	89.2867	106.974	97.0431	BnaAnng02090D	LK032016	415790	417325	-	1191	protein_coding	BnaAnng02090D protein [Source:UniProtKB/TrEMBL;Acc:A0A078FGC8]	-
GSBRNA2T00110696001	35.4035	36.6613	38.0365	34.3143	BnaC03g37820D	LK031921	1195162	1197901	-	1654	protein_coding	-	-
GSBRNA2T00006132001	79.3602	61.7275	90.8305	118.336	BnaC04g04230D	LK032090	365779	367251	+	1473	protein_coding	BnaC04g04230D protein [Source:UniProtKB/TrEMBL;Acc:A0A078G1Q9]	-
GSBRNA2T00101579001	88.0679	79.1535	102.814	74.8169	BnaC03g25710D	LK031890	665004	665703	-	611	protein_coding	-	-
GSBRNA2T00020462001	92.9464	84.5259	107.701	63.7723	BnaC03g64400D	LK033544	2661	3724	-	830	protein_coding	BnaC03g64400D protein [Source:UniProtKB/TrEMBL;Acc:A0A078IY97]	-
GSBRNA2T00145283001	94.9701	92.8177	110.309	74.2546	BnaC08g00780D	LK031846	1193803	1195007	+	712	protein_coding	-	-
GSBRNA2T00019292001	125.72	118.019	113.963	92.3228	BnaC08g42570D	LK032134	151654	152579	+	721	protein_coding	BnaC08g42570D protein [Source:UniProtKB/TrEMBL;Acc:A0A078GDB5]	-
GSBRNA2T00129400001	89.4366	91.5	90.058	71.876	BnaA09g32990D	LK031814	1133597	1135215	-	848	protein_coding	-	UQ_con
GSBRNA2T00094365001	88.9182	87.3461	91.0888	93.9913	BnaC09g37040D	LK032065	266516	270260	-	2778	protein_coding	Sucrose synthase [Source:UniProtKB/TrEMBL;Acc:A0A078FUA8]	Glycos_transf_1
GSBRNA2T00104804001	113.28	114.652	124.517	84.5717	BnaA05g24920D	LK031900	468259	469638	+	821	protein_coding	-	-
GSBRNA2T00078299001	60.6151	56.3452	64.4874	66.771	BnaA09g43540D	LK032038	668211	669705	-	1178	protein_coding	BnaA09g43540D protein [Source:UniProtKB/TrEMBL;Acc:A0A078FLI1]	-
GSBRNA2T00039921001	84.5934	103.69	114.571	70.7634	BnaA01g06490D	LK032216	239054	239782	+	646	protein_coding	BnaA01g06490D protein [Source:UniProtKB/TrEMBL;Acc:A0A078GNT5]	-
GSBRNA2T00012193001	41.9897	44.4798	43.5707	29.4618	BnaC04g36750D	LK032105	226200	227543	+	691	protein_coding	50S ribosomal protein L35 [Source:UniProtKB/TrEMBL;Acc:A0A078G4D9]	-
GSBRNA2T00068790001	37.4632	38.5627	38.6594	44.1065	BnaA09g15090D	LK032460	216893	218383	+	1491	protein_coding	BnaA09g15090D protein [Source:UniProtKB/TrEMBL;Acc:A0A078HQ15]	p450
GSBRNA2T00027327001	73.4246	64.5979	75.0659	60.0743	BnaA08g14640D	LK032164	538587	540231	-	1221	protein_coding	BnaA08g14640D protein [Source:UniProtKB/TrEMBL;Acc:A0A078GHJ2]	RRM_1
GSBRNA2T00141914001	124.817	107.034	137.31	80.2122	BnaA03g15870D	LK031838	533051	534377	+	901	protein_coding	-	-
GSBRNA2T00072375001	82.9509	81.8086	79.5438	61.8493	BnaA09g18370D	LK032489	113142	114755	-	780	protein_coding	BnaA09g18370D protein [Source:UniProtKB/TrEMBL;Acc:A0A078HWB9]	-
GSBRNA2T00069890001	111.955	110.219	109.893	98.9356	BnaC02g33290D	LK032474	175031	177342	+	1369	protein_coding	BnaC02g33290D protein [Source:UniProtKB/TrEMBL;Acc:A0A078HUW3]	-
GSBRNA2T00010313001	66.1272	65.5287	71.3374	66.7063	BnaC09g09660D	LK033182	53575	54269	+	695	protein_coding	BnaC09g09660D protein [Source:UniProtKB/TrEMBL;Acc:A0A078ITE3]	bZIP_1
GSBRNA2T00000982001	65.3234	64.7112	62.7399	50.4989	BnaC08g11770D	LK031990	664683	666263	-	1152	protein_coding	BnaC08g11770D protein [Source:UniProtKB/TrEMBL;Acc:A0A078F768]	RRM_1
GSBRNA2T00133568001	41.8686	39.5109	44.6467	41.174	BnaC07g29680D	LK031821	810727	812641	+	1323	protein_coding	-	CCT
GSBRNA2T00062193001	12.0517	12.195	10.9693	12.9493	BnaC03g48770D	LK032377	369031	369786	-	636	protein_coding	BnaC03g48770D protein [Source:UniProtKB/TrEMBL;Acc:A0A078HIB5]	-
GSBRNA2T00045473001	67.4934	70.853	66.6666	54.7353	BnaA04g29010D	LK034707	504	2370	+	1286	protein_coding	BnaA04g29010D protein [Source:UniProtKB/TrEMBL;Acc:A0A078JF18]	-
GSBRNA2T00100024001	124.014	118.495	115.891	92.5933	BnaC07g45170D	LK031796	1566385	1567979	+	1090	protein_coding	40S ribosomal protein S3a [Source:UniProtKB/TrEMBL;Acc:A0A078C6N9]	-
GSBRNA2T00094491001	17.5957	16.2354	16.8479	17.571	BnaA09g20320D	LK032066	293771	295292	+	1522	protein_coding	BnaA09g20320D protein [Source:UniProtKB/TrEMBL;Acc:A0A078FUG8]	-
GSBRNA2T00141832001	112.155	118.154	104.153	85.7361	BnaA03g16540D	LK031838	154733	155832	-	635	protein_coding	-	ubiquitin
GSBRNA2T00101065001	99.9404	96.2086	108.32	73.2798	BnaC04g27940D	LK031888	695769	696888	-	535	protein_coding	-	-
GSBRNA2T00138331001	101.09	102.178	116.802	75.306	BnaC01g13870D	LK031830	1448324	1449240	-	691	protein_coding	BnaA09g20820D protein [Source:UniProtKB/TrEMBL;Acc:A0A078H7X0]	-
GSBRNA2T00146647001	31.5564	25.646	32.3627	17.5078	BnaA07g32320D	LK031850	1562577	1563582	+	1006	protein_coding	-	-
GSBRNA2T00111899001	110.02	111.507	111.6	88.5717	BnaA03g29070D	LK031800	1517499	1518652	-	1058	protein_coding	-	-
GSBRNA2T00130481001	114.818	112.087	124.054	86.3954	BnaC01g06790D	LK031789	1204555	1206099	-	1110	protein_coding	-	-
GSBRNA2T00065476001	108.841	114.115	121.491	90.8045	BnaA07g02120D	LK032417	283949	285290	+	1015	protein_coding	BnaA07g02120D protein [Source:UniProtKB/TrEMBL;Acc:A0A078HKL0]	Ribosomal_L2_C
GSBRNA2T00125328001	14.0331	14.1812	14.049	13.0206	BnaA06g16580D	LK031983	6645	8634	+	1130	protein_coding	BnaA06g16580D protein [Source:UniProtKB/TrEMBL;Acc:A0A078F8J6]	-
GSBRNA2T00099476001	83.8031	80.3253	98.1077	73.8189	BnaA07g22530D	LK031787	4436041	4439173	+	2785	protein_coding	-	-
GSBRNA2T00135003001	97.0388	109.658	114.571	84.1913	BnaC09g08320D	LK031824	1642432	1643369	-	669	protein_coding	-	Rhodanese
GSBRNA2T00147825001	97.2862	98.5321	99.391	65.8562	BnaC06g37630D	LK031855	318950	319965	-	511	protein_coding	-	-
GSBRNA2T00006292001	29.7403	28.6826	36.3843	26.9631	BnaC01g20350D	LK032091	488557	490005	+	1009	protein_coding	BnaC01g20350D protein [Source:UniProtKB/TrEMBL;Acc:A0A078G325]	Rhodanese
GSBRNA2T00015433001	94.7072	89.2596	106.736	62.2677	BnaC03g54040D	LK032117	31095	33731	-	963	protein_coding	BnaC03g54040D protein [Source:UniProtKB/TrEMBL;Acc:A0A078G410]	-
GSBRNA2T00058697001	122.596	120.191	143.356	137.818	BnaCnng53320D	LK035701	5510	8240	-	1641	protein_coding	BnaCnng53320D protein [Source:UniProtKB/TrEMBL;Acc:A0A078JMQ2]	Glyco_hydro_1
GSBRNA2T00090276001	62.9638	58.0982	64.4279	50.9833	BnaA04g12000D	LK032059	477326	479162	+	1207	protein_coding	BnaA04g12000D protein [Source:UniProtKB/TrEMBL;Acc:A0A078FS01]	-
GSBRNA2T00131415001	2.68576	2.12396	2.07017	1.60177	BnaA01g09900D	LK031816	836772	838793	+	2022	protein_coding	-	RPE65
GSBRNA2T00109175001	103.877	89.3736	101.74	62.6551	BnaC08g23930D	LK031799	1610284	1611447	+	544	protein_coding	-	-
GSBRNA2T00058897001	107.133	123.398	116.239	100.47	BnaC05g27040D	LK032355	202475	203210	-	661	protein_coding	Histone H2A [Source:UniProtKB/TrEMBL;Acc:A0A078HCQ8]	Histone
GSBRNA2T00089366001	119.239	107.063	115.477	80.8961	BnaC04g22000D	LK032768	123711	124983	-	787	protein_coding	BnaA09g38730D protein [Source:UniProtKB/TrEMBL;Acc:A0A078IBX4]	-
GSBRNA2T00110000001	24.598	21.2006	29.2135	19.6211	BnaC07g14470D	LK031918	386992	387818	-	709	protein_coding	-	-
GSBRNA2T00097595001	43.1032	41.8409	44.5186	28.3553	BnaC08g47980D	LK032944	84368	86865	+	1090	protein_coding	Autophagy-related protein [Source:UniProtKB/TrEMBL;Acc:A0A078ILN5]	-
GSBRNA2T00033515001	49.0223	44.1635	49.0642	43.0751	BnaC09g20020D	LK032183	559840	561262	+	1135	protein_coding	BnaC09g20020D protein [Source:UniProtKB/TrEMBL;Acc:A0A078GHQ4]	-
GSBRNA2T00060765001	107.693	105.281	86.058	120.184	BnaC03g13470D	LK032015	458424	460946	-	1688	protein_coding	BnaC03g13470D protein [Source:UniProtKB/TrEMBL;Acc:A0A078FF63]	HATPase_c
GSBRNA2T00070955001	98.5247	99.009	105.829	81.8902	BnaA09g17090D	LK032031	600734	602672	+	1692	protein_coding	Tubulin beta chain [Source:UniProtKB/TrEMBL;Acc:A0A078FLK6]	Tubulin
GSBRNA2T00139226001	40.4253	45.561	45.1005	38.3952	BnaC07g23130D	LK031833	772400	773684	-	1001	protein_coding	-	-
GSBRNA2T00117404001	92.9609	92.2414	104.36	63.2133	BnaC07g11370D	LK031947	766991	768324	-	689	protein_coding	-	-
GSBRNA2T00138546001	83.4467	76.7755	96.0021	80.5923	BnaA01g20560D	LK031831	1183961	1185166	-	1206	protein_coding	-	-
GSBRNA2T00156296001	104.089	132.219	120.022	101.927	BnaA06g04320D	LK031876	947206	947747	+	542	protein_coding	Histone H4 [Source:UniProtKB/TrEMBL;Acc:A0A078H5R4]	-
GSBRNA2T00026045001	107.149	99.51	107.868	94.6683	BnaC03g78200D	LK033759	46024	47763	+	1230	protein_coding	Malate dehydrogenase [Source:UniProtKB/TrEMBL;Acc:A0A078J598]	-
GSBRNA2T00136150001	29.0091	30.8098	36.204	33.4749	BnaA10g23990D	LK031790	2889851	2891976	+	1396	protein_coding	-	-
GSBRNA2T00100543001	103.44	120.129	113.114	103.127	BnaC05g06450D	LK031886	769101	769880	+	699	protein_coding	-	Histone
GSBRNA2T00048549001	88.11	98.9925	107.036	57.2529	BnaA05g12000D	LK032006	359613	360792	+	834	protein_coding	Tubulin-specific chaperone A [Source:UniProtKB/TrEMBL;Acc:A0A078FBJ6]	-
GSBRNA2T00001340001	91.5142	99.1796	88.4031	102.963	BnaA02g05430D	LK031993	195743	197932	-	1491	protein_coding	BnaA02g05430D protein [Source:UniProtKB/TrEMBL;Acc:A0A078F7P8]	DnaJ_C
GSBRNA2T00130097001	108.683	109.797	116.522	97.5887	BnaA03g05840D	LK031815	1765752	1767221	+	1099	protein_coding	-	-
GSBRNA2T00074058001	106.958	87.933	108.523	52.7663	BnaC04g01200D	LK032512	246961	247538	-	394	protein_coding	BnaC04g01200D protein [Source:UniProtKB/TrEMBL;Acc:A0A078HW78]	-
GSBRNA2T00060825001	68.8249	62.6869	77.4975	60.2942	BnaC03g14010D	LK032015	676611	678427	-	817	protein_coding	BnaA02g08850D protein [Source:UniProtKB/TrEMBL;Acc:A0A078G2K4]	-
GSBRNA2T00100654001	96.9812	107.518	109.693	119.108	BnaC05g05550D	LK031886	1238383	1240878	-	1869	protein_coding	-	-
GSBRNA2T00061073001	35.5352	24.847	39.1478	45.3017	BnaC03g60170D	LK032017	499864	501922	-	1771	protein_coding	BnaC03g60170D protein [Source:UniProtKB/TrEMBL;Acc:A0A078FFU4]	-
GSBRNA2T00080479001	75.0562	70.8989	70.8283	49.4751	BnaA04g10240D	LK032595	264	2172	+	707	protein_coding	BnaA04g10240D protein [Source:UniProtKB/TrEMBL;Acc:A0A078I3Y3]	-
GSBRNA2T00091301001	43.6412	37.0396	49.1003	37.288	BnaA09g01610D	LK032779	84361	86234	-	790	protein_coding	BnaA09g01610D protein [Source:UniProtKB/TrEMBL;Acc:A0A078ICG7]	-
GSBRNA2T00016219001	121.544	102.16	126.37	106.823	BnaA09g44710D	LK032123	370229	371939	-	1045	protein_coding	BnaA09g44710D protein [Source:UniProtKB/TrEMBL;Acc:A0A078G5H7]	WD40
GSBRNA2T00045117001	49.324	51.1974	53.9891	31.8803	BnaA04g25190D	LK032253	209572	210271	+	626	protein_coding	BnaA04g25190D protein [Source:UniProtKB/TrEMBL;Acc:A0A078H0R6]	-
GSBRNA2T00066689001	27.4855	26.7385	28.4197	26.6858	BnaA03g13290D	LK032434	27676	29283	-	875	protein_coding	BnaA03g13290D protein [Source:UniProtKB/TrEMBL;Acc:A0A078HK06]	-
GSBRNA2T00134130001	70.8789	70.9736	64.26	67.9198	BnaC03g00110D	LK031823	80584	81973	+	1035	protein_coding	-	MIF
GSBRNA2T00127991001	122.852	129.687	122.241	126.173	BnaC08g03190D	LK031810	669805	673155	-	2067	protein_coding	-	RRM_1
GSBRNA2T00153644001	46.9857	51.9424	46.1454	67.0335	BnaC03g32940D	LK031870	1161756	1163031	+	1276	protein_coding	-	SAM_decarbox
GSBRNA2T00134135001	39.0886	27.2292	99.432	20.7662	BnaC03g00160D	LK031823	104200	105979	+	1117	protein_coding	-	Ferritin
GSBRNA2T00076983001	96.2461	89.6073	92.7853	81.3777	BnaC02g33050D	LK032563	249300	251065	+	926	protein_coding	BnaC02g33050D protein [Source:UniProtKB/TrEMBL;Acc:A0A078I213]	-
GSBRNA2T00143566001	7.55825	9.09967	6.75369	7.16939	BnaA02g00100D	LK031842	1741904	1744221	+	1437	protein_coding	Malate dehydrogenase [Source:UniProtKB/TrEMBL;Acc:A0A078DES1]	-
GSBRNA2T00082393001	8.54504	7.69721	6.78336	5.89663	BnaA05g15070D	LK032631	100061	101709	+	1449	protein_coding	BnaA05g15070D protein [Source:UniProtKB/TrEMBL;Acc:A0A078I495]	-
GSBRNA2T00083736001	66.6879	68.4661	72.1181	53.8753	BnaC01g31610D	LK032661	144211	145465	-	1255	protein_coding	BnaA01g24730D protein [Source:UniProtKB/TrEMBL;Acc:A0A078H902]	-
GSBRNA2T00078540001	103.122	87.8487	94.6098	36.0656	BnaC02g01330D	LK032040	6267	7052	+	390	protein_coding	BnaAnng06270D protein [Source:UniProtKB/TrEMBL;Acc:A0A078HTV1]	-
GSBRNA2T00131117001	76.1023	71.5604	76.9012	56.795	BnaC01g01600D	LK031789	3960454	3961383	+	756	protein_coding	-	-
GSBRNA2T00137030001	112.491	111.836	119.217	76.1848	BnaC08g35560D	LK031826	2024747	2025813	+	664	protein_coding	-	-
GSBRNA2T00127389001	79.6509	99.5051	59.0207	72.0152	BnaC08g34610D	LK031808	1705512	1705998	-	487	protein_coding	-	-
GSBRNA2T00132325001	130.009	132.98	127.402	86.0691	BnaC03g19000D	LK031818	823883	825124	-	744	protein_coding	-	-
GSBRNA2T00064545001	19.0196	21.0138	21.6558	17.9335	BnaC04g30020D	LK032405	270601	273763	-	1333	protein_coding	BnaC04g30020D protein [Source:UniProtKB/TrEMBL;Acc:A0A078HH45]	-
GSBRNA2T00129489001	111.175	102.193	140.55	99.0305	BnaA09g33760D	LK031814	1568307	1570085	-	1368	protein_coding	-	RRM_1
GSBRNA2T00100842001	92.9218	96.0202	81.184	71.0907	BnaC09g16390D	LK031887	610254	612201	+	1247	protein_coding	-	-
GSBRNA2T00139633001	120.716	104.11	113.374	103.786	BnaC08g17760D	LK031834	900196	901832	-	946	protein_coding	-	WD40
GSBRNA2T00127482001	80.9678	75.1551	85.2913	48.2212	BnaC08g35290D	LK031808	2196327	2197500	+	1003	protein_coding	BnaA09g42790D protein [Source:UniProtKB/TrEMBL;Acc:A0A078FLA2]	-
GSBRNA2T00105071001	60.2161	57.9195	60.9581	53.0905	BnaC04g41510D	LK031901	349165	350453	-	1058	protein_coding	-	GST_C
GSBRNA2T00141018001	86.9316	83.6569	94.6529	80.5141	BnaC03g11510D	LK031791	3522178	3523598	-	1329	protein_coding	-	Cofilin_ADF
GSBRNA2T00130640001	71.5805	73.9277	78.4319	52.5256	BnaC01g05460D	LK031789	1848547	1849396	-	525	protein_coding	-	-
GSBRNA2T00020049001	100.782	96.469	100.699	96.1695	BnaA06g40660D	LK033516	19400	21129	-	1401	protein_coding	BnaA06g40660D protein [Source:UniProtKB/TrEMBL;Acc:A0A078J0S8]	ADH_N
GSBRNA2T00087151001	105.636	89.3058	124.587	87.3648	BnaAnng08880D	LK032708	97701	98794	-	829	protein_coding	BnaAnng08880D protein [Source:UniProtKB/TrEMBL;Acc:A0A078ID76]	RRM_1
GSBRNA2T00016836001	101.819	106.192	135.267	77.1376	BnaA04g29210D	LK033402	45682	46509	-	651	protein_coding	BnaA04g29210D protein [Source:UniProtKB/TrEMBL;Acc:A0A078IVE8]	-
GSBRNA2T00069355001	108.575	103.988	116.182	75.0058	BnaA09g34900D	LK032466	70090	71458	+	834	protein_coding	BnaA09g34900D protein [Source:UniProtKB/TrEMBL;Acc:A0A078HTY2]	-
GSBRNA2T00017890001	87.7676	81.8873	86.346	83.5478	BnaA03g12510D	LK033464	26105	28137	+	827	protein_coding	BnaA03g12510D protein [Source:UniProtKB/TrEMBL;Acc:A0A078IZS6]	-
GSBRNA2T00133170001	100.778	103.146	121.276	72.1534	BnaC09g35210D	LK031820	598099	599391	+	1026	protein_coding	BnaA02g06730D protein [Source:UniProtKB/TrEMBL;Acc:A0A078F818]	-
GSBRNA2T00104406001	111.812	119.585	128.629	75.5716	BnaA02g21230D	LK031898	1054887	1055944	-	640	protein_coding	-	-
GSBRNA2T00061071001	113.838	125.375	89.0837	94.4146	BnaC03g60160D	LK032017	475194	475965	-	772	protein_coding	Peptidyl-prolyl cis-trans isomerase [Source:UniProtKB/TrEMBL;Acc:A0A078DMP0]	Pro_isomerase
GSBRNA2T00148296001	103.392	95.558	102.793	79.4593	BnaC04g16800D	LK031793	910558	911956	+	1085	protein_coding	-	-
GSBRNA2T00113061001	8.85351	10.2214	7.26763	8.6818	BnaC06g29160D	LK031929	985498	992975	+	2082	protein_coding	-	2-Hacid_dh_C
GSBRNA2T00059712001	83.4362	79.3757	98.087	68.1723	BnaAnng23750D	LK035841	5666	6442	-	514	protein_coding	Cytochrome b-c1 complex subunit 6 [Source:UniProtKB/TrEMBL;Acc:A0A078JN42]	-
GSBRNA2T00130529001	72.1327	70.0964	86.845	77.4978	BnaC01g06430D	LK031789	1395874	1397038	+	1165	protein_coding	-	-
GSBRNA2T00068731001	85.7306	80.3197	92.2622	66.213	BnaC03g67290D	LK032459	267258	268995	-	1146	protein_coding	Cytochrome b-c1 complex subunit 7 [Source:UniProtKB/TrEMBL;Acc:A0A078HSZ9]	-
GSBRNA2T00061020001	108.402	113.423	111.992	76.7479	BnaC03g59800D	LK032017	211735	213513	+	590	protein_coding	BnaC03g59800D protein [Source:UniProtKB/TrEMBL;Acc:A0A078FGE7]	-
GSBRNA2T00134330001	104.332	107.269	111.862	64.2626	BnaC03g01750D	LK031823	847813	850960	+	2447	protein_coding	-	-
GSBRNA2T00032296001	104.706	107.215	110.158	118.458	BnaCnng02900D	LK032003	212856	215546	-	1422	protein_coding	BnaCnng02900D protein [Source:UniProtKB/TrEMBL;Acc:A0A078FBL4]	PfkB
GSBRNA2T00109052001	101.505	105.539	101.336	65.1278	BnaC08g24750D	LK031799	986094	987420	+	727	protein_coding	-	-
GSBRNA2T00065562001	90.3121	85.7474	97.4103	71.7288	BnaC05g17440D	LK032419	84397	86558	+	1137	protein_coding	BnaC05g17440D protein [Source:UniProtKB/TrEMBL;Acc:A0A078HK37]	-
GSBRNA2T00015777001	103.585	88.6036	117.999	61.7911	BnaA09g30280D	LK032120	478830	480390	+	926	protein_coding	BnaA09g30280D protein [Source:UniProtKB/TrEMBL;Acc:A0A078G7K9]	-
GSBRNA2T00037268001	66.5829	69.419	64.0655	52.6448	BnaC04g50740D	LK032203	112915	113984	-	982	protein_coding	BnaC04g50740D protein [Source:UniProtKB/TrEMBL;Acc:A0A078GPT4]	-
GSBRNA2T00123713001	7.69453	6.61565	7.08332	8.58008	BnaC03g38540D	LK031805	474456	477015	+	1589	protein_coding	-	FMN_dh
GSBRNA2T00084583001	92.9611	86.1855	108.119	62.2276	BnaC04g47370D	LK032047	13514	14396	+	460	protein_coding	BnaC04g47370D protein [Source:UniProtKB/TrEMBL;Acc:A0A078FJZ1]	-
GSBRNA2T00150256001	91.098	95.4463	94.4639	60.5503	BnaA10g02770D	LK031861	146198	147650	+	730	protein_coding	BnaA08g27970D protein [Source:UniProtKB/TrEMBL;Acc:A0A078FTA9]	-
GSBRNA2T00016136001	106.458	96.9544	115.724	74.771	BnaA09g44030D	LK032123	9891	11043	-	915	protein_coding	BnaA09g44030D protein [Source:UniProtKB/TrEMBL;Acc:A0A078G9F7]	-
GSBRNA2T00140478001	117.404	109.72	117.759	107.275	BnaC03g07130D	LK031791	1311344	1313488	+	1306	protein_coding	-	-
GSBRNA2T00138741001	64.0226	62.5188	62.8694	44.4127	BnaA03g23050D	LK031832	381514	382223	-	507	protein_coding	BnaC03g27200D protein [Source:UniProtKB/TrEMBL;Acc:A0A078D1G7]	-
GSBRNA2T00103289001	96.5955	87.309	126.975	69.1511	BnaC06g33270D	LK031797	884027	885720	+	736	protein_coding	-	Cu_bind_like
GSBRNA2T00142211001	55.9275	55.3732	48.9839	52.0035	BnaA03g13420D	LK031838	1788854	1792414	-	2751	protein_coding	-	Clp_N
GSBRNA2T00148858001	125.527	112.006	113.853	88.5274	BnaA03g08540D	LK031856	972733	974283	+	954	protein_coding	-	-
GSBRNA2T00136798001	103.465	100.952	107.514	74.6698	BnaC08g37490D	LK031826	1110951	1112909	-	1628	protein_coding	-	-
GSBRNA2T00141230001	94.7312	87.8221	95.2616	71.2548	BnaC04g09440D	LK031836	606358	607440	-	816	protein_coding	-	ubiquitin
GSBRNA2T00121192001	54.4267	51.9559	54.3046	60.3288	BnaA01g03860D	LK031804	624815	629560	-	3600	protein_coding	-	-
GSBRNA2T00076633001	27.8983	29.7122	26.81	28.1201	BnaC07g14870D	LK032556	95566	97812	-	1426	protein_coding	Ferredoxin--NADP reductase, chloroplastic [Source:UniProtKB/TrEMBL;Acc:A0A078HY18]	NAD_binding_1
GSBRNA2T00156573001	57.459	53.6999	63.7987	44.0993	BnaA09g24010D	LK031877	1009501	1010876	+	903	protein_coding	-	-
GSBRNA2T00068928001	3.50694	3.04364	3.29795	3.28082	BnaC05g12890D	LK032462	159510	161490	-	1053	protein_coding	BnaC05g12890D protein [Source:UniProtKB/TrEMBL;Acc:A0A078HQX2]	-
GSBRNA2T00043644001	31.888	41.9223	40.2016	32.2638	BnaA01g18870D	LK032243	471147	471581	+	435	protein_coding	Ferredoxin [Source:UniProtKB/TrEMBL;Acc:A0A078GX98]	Fer2
GSBRNA2T00100948001	109.525	109.174	100.564	85.7738	BnaC09g15760D	LK031887	1356065	1356988	+	748	protein_coding	-	-
GSBRNA2T00156116001	101.082	99.8856	120.672	82.46	BnaA06g06000D	LK031876	240687	242050	+	952	protein_coding	-	LIM
GSBRNA2T00152624001	11.586	10.5163	11.704	8.52312	BnaC04g08100D	LK031867	112725	114224	-	1216	protein_coding	-	-
GSBRNA2T00004277001	110.243	99.9273	122.749	55.338	BnaC04g53170D	LK033030	33702	35133	+	704	protein_coding	BnaA04g26120D protein [Source:UniProtKB/TrEMBL;Acc:A0A078HI71]	-
GSBRNA2T00054275001	100.778	95.647	105.823	79.4379	BnaA07g04410D	LK032313	200968	202849	+	1022	protein_coding	Proteasome subunit alpha type [Source:UniProtKB/TrEMBL;Acc:A0A078FU71]	Proteasome
GSBRNA2T00019724001	89.0029	86.9895	99.3816	93.5463	BnaA03g55890D	LK033498	20704	22995	-	2047	protein_coding	BnaA03g55890D protein [Source:UniProtKB/TrEMBL;Acc:A0A078J2R9]	Actin
GSBRNA2T00110483001	21.8027	14.8275	19.9137	12.8523	BnaC03g36390D	LK031921	58127	58822	+	696	protein_coding	-	-
GSBRNA2T00138014001	99.2929	98.5671	113.959	101.4	BnaC07g01360D	LK031829	1757897	1759613	+	1312	protein_coding	-	-
GSBRNA2T00055061001	31.9772	30.4471	26.8367	35.951	BnaC04g29670D	LK032320	54094	57393	-	1740	protein_coding	Glutamine synthetase [Source:UniProtKB/TrEMBL;Acc:A0A078H865]	-
GSBRNA2T00071658001	104.271	105.114	113.857	78.3041	BnaAnng06240D	LK032478	141876	143655	+	622	protein_coding	BnaAnng06240D protein [Source:UniProtKB/TrEMBL;Acc:A0A078HSP4]	-
GSBRNA2T00139567001	104.124	109.715	120.554	86.8246	BnaC08g18320D	LK031834	593062	595248	+	1134	protein_coding	-	-
GSBRNA2T00105985001	102.361	97.4276	97.6558	106.61	BnaC06g17620D	LK031904	1109295	1112477	+	2080	protein_coding	-	-
GSBRNA2T00140323001	53.1325	55.0431	52.3399	41.797	BnaC03g05790D	LK031791	693578	695433	-	952	protein_coding	-	Pro_isomerase
GSBRNA2T00131849001	101.611	89.2621	107.524	69.1858	BnaC06g20620D	LK031817	603205	604434	-	605	protein_coding	-	-
GSBRNA2T00123219001	95.4211	79.7545	111.606	75.0249	BnaA04g23910D	LK031974	211501	212724	+	694	protein_coding	-	-
ENSRNA049468396	95.2682	96.7897	114.724	42.8753	snoZ103	LK032068	499789	499888	+	100	snoRNA	Small nucleolar RNA Z103	-
GSBRNA2T00144393001	105.383	100.763	110.912	91.5652	BnaA06g29980D	LK031845	752250	753590	+	889	protein_coding	-	-
GSBRNA2T00125570001	21.0472	22.5039	19.5705	20.8017	BnaA05g13750D	LK031984	352134	353981	+	1296	protein_coding	BnaA05g13750D protein [Source:UniProtKB/TrEMBL;Acc:A0A078F5A7]	-
GSBRNA2T00059996001	44.9208	45.8257	45.571	36.1763	BnaC04g37460D	LK032368	10445	11121	-	677	protein_coding	Probable steroid-binding protein 3 [Source:Projected from Arabidopsis thaliana (AT2G24940) UniProtKB/Swiss-Prot;Acc:Q9SK39]	-
GSBRNA2T00075933001	114.021	110.256	114.248	86.3175	BnaCnng10870D	LK032544	204484	206483	-	1354	protein_coding	BnaCnng10870D protein [Source:UniProtKB/TrEMBL;Acc:A0A078HZV6]	MATH
GSBRNA2T00138076001	53.8899	49.5479	52.6577	50.3161	BnaC01g12080D	LK031830	26457	28061	+	1044	protein_coding	-	GTP_EFTU_D2
GSBRNA2T00045003001	60.6434	61.073	68.2233	65.795	BnaA09g09500D	LK032252	254971	255669	+	699	protein_coding	BnaA09g09500D protein [Source:UniProtKB/TrEMBL;Acc:A0A078GYJ2]	bZIP_1
GSBRNA2T00130375001	52.6143	50.7321	51.2224	43.9453	BnaC01g07580D	LK031789	787887	790894	+	1839	protein_coding	-	Peptidase_S10
GSBRNA2T00028133001	121.553	115.125	134.316	101.28	BnaA05g36400D	LK033837	14108	16994	+	1591	protein_coding	BnaA05g36400D protein [Source:UniProtKB/TrEMBL;Acc:A0A078J8H7]	RRM_1
GSBRNA2T00039658001	80.3997	68.3958	89.6019	73.6373	BnaC01g44580D	LK034355	28807	30423	+	1007	protein_coding	BnaC01g44580D protein [Source:UniProtKB/TrEMBL;Acc:A0A078JC48]	-
GSBRNA2T00014869001	81.2449	68.3441	87.0648	58.627	BnaCnng72870D	LK045790	2208	2660	-	453	protein_coding	BnaCnng72870D protein (Fragment) [Source:UniProtKB/TrEMBL;Acc:A0A078K0K2]	-
GSBRNA2T00109901001	101.225	103.085	102.867	89.277	BnaA06g22200D	LK031917	1003274	1005559	+	1779	protein_coding	Tubulin beta chain [Source:UniProtKB/TrEMBL;Acc:A0A078DAQ0]	Tubulin
GSBRNA2T00039209001	88.849	87.775	105.461	61.3074	BnaCnng41930D	LK034286	22397	23920	-	643	protein_coding	AP complex subunit sigma [Source:UniProtKB/TrEMBL;Acc:A0A078JES2]	-
GSBRNA2T00102523001	91.3377	89.7683	102.516	69.7686	BnaA07g29820D	LK031894	520948	521900	-	653	protein_coding	-	-
GSBRNA2T00126233001	61.9567	72.7762	65.2638	57.9598	BnaA04g02760D	LK031806	205235	206814	-	868	protein_coding	BnaA03g19320D protein [Source:UniProtKB/TrEMBL;Acc:Q6LD03]	-
GSBRNA2T00000081001	82.9206	75.4501	104.198	54.8459	BnaC09g12310D	LK031985	582951	584777	-	1104	protein_coding	BnaC09g12310D protein [Source:UniProtKB/TrEMBL;Acc:A0A078F1M7]	-
GSBRNA2T00022790001	106.495	111.827	108.858	91.8403	BnaC03g77310D	LK033613	51189	52752	-	1063	protein_coding	40S ribosomal protein S6 [Source:UniProtKB/TrEMBL;Acc:A0A078J2X7]	-
GSBRNA2T00074729001	21.2093	187.2	21.6314	115.95	BnaC02g22860D	LK032524	117582	118760	+	635	protein_coding	BnaA02g16870D protein [Source:UniProtKB/TrEMBL;Acc:A0A078IIC0]	-
GSBRNA2T00015612001	109.153	103.301	111.269	86.1697	BnaC03g29670D	LK032119	233493	234640	+	717	protein_coding	BnaA09g20820D protein [Source:UniProtKB/TrEMBL;Acc:A0A078H7X0]	-
GSBRNA2T00120429001	53.1488	41.1158	61.2613	41.6336	BnaA02g31900D	LK031962	487117	489445	-	1361	protein_coding	-	-
GSBRNA2T00127135001	89.9228	85.3049	93.113	59.2328	BnaC08g32480D	LK031808	388328	389660	-	665	protein_coding	BnaA09g40140D protein [Source:UniProtKB/TrEMBL;Acc:A0A078CIT0]	-
GSBRNA2T00089898001	109.767	105.769	113.139	123.257	BnaA07g08530D	LK032056	443239	444960	+	1236	protein_coding	BnaA07g08530D protein [Source:UniProtKB/TrEMBL;Acc:A0A078FS57]	-
GSBRNA2T00090065001	114.178	113.706	110.916	136.626	BnaC04g15370D	LK032057	712871	713790	-	920	protein_coding	BnaC04g15370D protein [Source:UniProtKB/TrEMBL;Acc:A0A078FSG2]	Thaumatin
GSBRNA2T00098738001	53.2164	48.9712	61.0636	44.1675	BnaA07g16330D	LK031787	1134245	1135273	-	947	protein_coding	-	-
GSBRNA2T00111985001	0.0395312	0.16331	0.197494	0	BnaA03g28370D	LK031800	1810950	1812102	-	785	protein_coding	-	-
GSBRNA2T00155495001	49.9618	49.449	49.2682	48.6449	BnaC08g30890D	LK031795	536398	539416	-	2518	protein_coding	-	-
GSBRNA2T00151707001	87.0779	82.9886	86.7378	66.4366	BnaA03g26350D	LK031864	1532811	1534770	-	923	protein_coding	-	Arf
GSBRNA2T00024328001	5.12481	3.74302	3.9324	3.32096	BnaC04g01470D	LK032150	520540	522233	+	1096	protein_coding	Expansin [Source:UniProtKB/TrEMBL;Acc:A0A078GBQ3]	-
GSBRNA2T00129512001	97.1517	110.301	93.6951	82.3974	BnaA09g33930D	LK031814	1679516	1680020	-	505	protein_coding	Histone H4 [Source:UniProtKB/TrEMBL;Acc:A0A078H5R4]	-
GSBRNA2T00089916001	100.042	91.7699	126.415	90.2053	BnaA07g08680D	LK032056	539938	540768	-	688	protein_coding	BnaA07g08680D protein [Source:UniProtKB/TrEMBL;Acc:A0A078FS74]	-
GSBRNA2T00153908001	108.612	102.189	110.76	97.5118	BnaA05g22070D	LK031871	753969	755365	-	1178	protein_coding	-	WD40
GSBRNA2T00123725001	93.7173	95.372	104.096	73.2298	BnaC03g38610D	LK031805	600631	605448	+	949	protein_coding	-	-
GSBRNA2T00018796001	89.3017	91.297	78.9607	84.163	BnaA06g36450D	LK032130	120255	122607	-	1374	protein_coding	S-(hydroxymethyl)glutathione dehydrogenase [Source:UniProtKB/TrEMBL;Acc:A0A078GCA4]	ADH_N
GSBRNA2T00107291001	68.6057	72.1455	83.8229	57.0839	BnaA06g18240D	LK031908	604075	605436	+	944	protein_coding	-	Cofilin_ADF
GSBRNA2T00120474001	105.893	94.0083	100.302	87.1308	BnaA02g31580D	LK031962	709911	712234	-	2231	protein_coding	-	GTP_EFTU_D2
GSBRNA2T00127491001	52.5753	55.9004	56.2712	46.0425	BnaC08g35370D	LK031808	2248370	2250093	-	1161	protein_coding	-	-
GSBRNA2T00139095001	85.1764	75.5836	88.7563	78.0136	BnaA03g20030D	LK031832	1839220	1842833	-	960	protein_coding	-	-
GSBRNA2T00133358001	2.08036	2.28286	5.28324	1.07701	BnaC09g34100D	LK031820	1723636	1724351	-	716	protein_coding	-	-
GSBRNA2T00092327001	104.6	110.34	99.3701	89.7839	BnaA06g09110D	LK032810	54429	55677	-	874	protein_coding	BnaA06g09110D protein [Source:UniProtKB/TrEMBL;Acc:A0A078IE34]	-
GSBRNA2T00018906001	16.2587	16.8747	11.2715	13.6471	BnaA06g37360D	LK032130	620523	621295	+	773	protein_coding	Peptidyl-prolyl cis-trans isomerase [Source:UniProtKB/TrEMBL;Acc:A0A078GAL1]	Pro_isomerase
GSBRNA2T00097059001	127.533	88.2619	147.597	66.0424	BnaAnng32860D	LK041397	449	1772	+	638	protein_coding	BnaAnng32860D protein [Source:UniProtKB/TrEMBL;Acc:A0A078JRI3]	-
GSBRNA2T00041616001	89.1003	81.4545	88.2064	56.4945	BnaA02g25560D	LK032228	66618	68537	+	831	protein_coding	BnaA02g25560D protein [Source:UniProtKB/TrEMBL;Acc:A0A078GQV3]	-
GSBRNA2T00045156001	95.0552	93.429	81.4844	89.6469	BnaA04g25530D	LK032253	312742	315043	+	1473	protein_coding	BnaA04g25530D protein [Source:UniProtKB/TrEMBL;Acc:A0A078GZ03]	-
GSBRNA2T00151737001	110.367	107.643	110.276	105.094	BnaC02g06160D	LK031865	91279	93358	-	1238	protein_coding	-	-
GSBRNA2T00112314001	94.2148	93.1919	93.8418	76.8359	BnaA07g11170D	LK031926	425687	426935	+	943	protein_coding	-	-
GSBRNA2T00127351001	44.1001	48.3466	47.4882	33.0916	BnaC08g34300D	LK031808	1382586	1384016	+	824	protein_coding	-	-
GSBRNA2T00094717001	78.7495	91.3171	72.6084	70.8363	BnaA09g05500D	LK032067	546516	549778	+	796	protein_coding	BnaA09g05500D protein [Source:UniProtKB/TrEMBL;Acc:A0A078FVN6]	K-box
GSBRNA2T00130574001	85.1098	76.4005	97.2603	59.6952	BnaC01g06030D	LK031789	1564996	1566318	-	680	protein_coding	-	-
GSBRNA2T00148767001	92.8691	106.41	98.9355	71.6573	BnaA03g09320D	LK031856	651092	652459	+	1368	protein_coding	Histone H4 [Source:UniProtKB/TrEMBL;Acc:A0A078H5R4]	-
GSBRNA2T00102143001	75.6733	77.3237	83.5465	57.066	BnaA07g26340D	LK031892	1003426	1004586	-	887	protein_coding	-	-
GSBRNA2T00047911001	96.3156	93.0358	95.21	88.4512	BnaA10g12870D	LK032274	443498	443950	-	453	protein_coding	Histone H2B [Source:UniProtKB/TrEMBL;Acc:A0A078H2F5]	Histone
GSBRNA2T00069057001	84.667	93.7234	88.6621	56.2723	BnaC06g05580D	LK032464	15682	17242	-	740	protein_coding	Histone H2A [Source:UniProtKB/TrEMBL;Acc:A0A078HR28]	Histone
GSBRNA2T00146049001	7.15483	11.3849	6.48395	12.8316	BnaC09g04540D	LK031849	707350	712089	+	2238	protein_coding	-	-
GSBRNA2T00003640001	75.8691	77.7172	82.4386	53.452	BnaA05g33360D	LK033004	45170	47368	+	1052	protein_coding	BnaA05g33360D protein [Source:UniProtKB/TrEMBL;Acc:A0A078INM4]	NUDIX
GSBRNA2T00094183001	49.7779	63.1835	79.0984	37.7701	BnaC03g34410D	LK032873	24333	24683	-	245	protein_coding	BnaC03g34410D protein [Source:UniProtKB/TrEMBL;Acc:A0A078IKN0]	-
GSBRNA2T00136999001	5.93933	5.31072	5.07815	4.0018	BnaC08g35820D	LK031826	1910429	1912843	-	1557	protein_coding	-	-
GSBRNA2T00111375001	52.3111	48.7357	54.7291	39.1037	BnaC05g24960D	LK031925	424579	426018	-	945	protein_coding	-	-
GSBRNA2T00109342001	89.0909	86.0681	91.5969	64.0503	BnaC08g22660D	LK031799	2409235	2411012	-	1046	protein_coding	-	Proteasome
GSBRNA2T00121562001	81.6765	87.2047	84.0274	68.5691	BnaA01g00610D	LK031804	2082303	2083235	+	731	protein_coding	-	-
GSBRNA2T00116948001	116.129	99.0809	110.361	111.604	BnaA05g06880D	LK031802	1576813	1579074	+	1257	protein_coding	-	-
GSBRNA2T00109083001	111.756	95.7545	141.347	97.6032	BnaC08g24510D	LK031799	1121320	1123131	+	1382	protein_coding	-	RRM_1
GSBRNA2T00009698001	78.0821	73.6414	77.7673	50.9601	BnaC09g31750D	LK032101	507144	508439	+	618	protein_coding	Small ubiquitin-related modifier [Source:UniProtKB/TrEMBL;Acc:V9LYE4]	-
GSBRNA2T00149203001	55.4574	51.7978	52.5846	54.2534	BnaA04g01120D	LK031857	911246	914774	+	2621	protein_coding	-	-
GSBRNA2T00101398001	107.522	104.86	111.719	84.1286	BnaC01g34460D	LK031889	1219665	1221154	+	1295	protein_coding	-	WD40
GSBRNA2T00044811001	82.1841	81.318	76.9693	58.3042	BnaA03g49650D	LK032250	284099	285361	+	765	protein_coding	BnaA03g49650D protein [Source:UniProtKB/TrEMBL;Acc:A0A078GUM4]	-
GSBRNA2T00129290001	59.0906	54.8	84.9438	36.2571	BnaA09g32110D	LK031814	645088	645828	-	741	protein_coding	-	-
GSBRNA2T00009904001	54.9411	59.1793	66.7276	33.0553	BnaA09g01910D	LK032102	660343	661148	-	684	protein_coding	BnaA09g01910D protein [Source:UniProtKB/TrEMBL;Acc:A0A078G0J6]	-
GSBRNA2T00011271001	44.5016	47.6463	45.8887	45.4444	BnaAnng12530D	LK033230	16998	18926	-	1198	protein_coding	Ribosomal protein [Source:UniProtKB/TrEMBL;Acc:A0A078IUM5]	-
GSBRNA2T00051504001	83.4065	96.81	91.3137	80.19	BnaCnng06460D	LK032288	44246	45070	-	727	protein_coding	Histone H2A [Source:UniProtKB/TrEMBL;Acc:A0A078H3S0]	Histone
GSBRNA2T00122796001	51.1864	50.2348	58.3055	39.5604	BnaC02g13600D	LK031971	1017868	1019732	-	853	protein_coding	-	KOW
GSBRNA2T00062175001	81.3204	89.7579	94.5424	74.1303	BnaC03g48640D	LK032377	297002	298385	+	672	protein_coding	BnaC03g48640D protein [Source:UniProtKB/TrEMBL;Acc:A0A078HDT1]	-
GSBRNA2T00135452001	95.1415	98.2613	115.676	87.8256	BnaA10g18170D	LK031790	368646	370126	-	1244	protein_coding	40S ribosomal protein S7 [Source:UniProtKB/TrEMBL;Acc:A0A078C354]	-
GSBRNA2T00019427001	95.2692	93.0169	94.0802	65.1575	BnaC07g50310D	LK033478	6716	7402	+	614	protein_coding	BnaC07g50310D protein [Source:UniProtKB/TrEMBL;Acc:A0A078J047]	-
GSBRNA2T00110110001	93.8935	94.8238	99.5329	86.0919	BnaC07g13730D	LK031918	1204917	1206391	+	895	protein_coding	-	-
GSBRNA2T00103691001	82.4275	85.3399	100.214	76.8317	BnaC06g36460D	LK031797	2639604	2642299	-	1530	protein_coding	-	Tubulin
GSBRNA2T00046325001	103.242	109.247	89.1911	107.343	BnaC04g27070D	LK032262	155678	156252	-	575	protein_coding	Histone H2B [Source:UniProtKB/TrEMBL;Acc:A0A078H035]	Histone
GSBRNA2T00153401001	85.5701	87.7939	82.3198	71.3468	BnaC03g31090D	LK031870	55505	57250	-	936	protein_coding	-	Arf
GSBRNA2T00100854001	90.6498	85.4295	100.492	67.3878	BnaC09g16320D	LK031887	654181	655639	-	888	protein_coding	Acyl carrier protein [Source:UniProtKB/TrEMBL;Acc:A0A078E790]	PP-binding
GSBRNA2T00126360001	91.5151	89.3017	95.7713	74.1612	BnaA04g03560D	LK031806	789419	791849	-	1217	protein_coding	-	RRM_1
GSBRNA2T00018223001	80.2851	67.2092	78.4344	66.9673	BnaC09g00070D	LK032126	48048	49532	-	608	protein_coding	V-type proton ATPase subunit F [Source:UniProtKB/TrEMBL;Acc:A0A078G931]	-
GSBRNA2T00031422001	77.084	74.9287	86.7901	45.4233	BnaC07g33220D	LK031998	728010	728545	+	438	protein_coding	BnaC07g33220D protein [Source:UniProtKB/TrEMBL;Acc:A0A078F9P0]	-
GSBRNA2T00126471001	11.7045	11.923	9.81575	10.7592	BnaA04g04350D	LK031806	1571380	1573709	-	1551	protein_coding	-	-
GSBRNA2T00143233001	64.3285	110.268	44.2472	105.042	BnaA02g02910D	LK031842	476317	476985	-	370	protein_coding	BN28a [Source:UniProtKB/TrEMBL;Acc:Q9FUM5]	-
GSBRNA2T00146949001	96.1081	100.105	103.665	80.5792	BnaC06g08720D	LK031852	134108	136055	-	1669	protein_coding	Similar to actin [Source: Projected from Oryza sativa (Os10g0510000)]	Actin
GSBRNA2T00004302001	80.232	71.8254	78.6634	65.0747	BnaC03g15390D	LK033032	27287	28995	-	784	protein_coding	BnaC03g15390D protein [Source:UniProtKB/TrEMBL;Acc:A0A078IPG5]	-
GSBRNA2T00025175001	97.6409	86.8763	93.0073	99.597	BnaAnng15460D	LK033702	17631	22152	-	2499	protein_coding	BnaAnng15460D protein [Source:UniProtKB/TrEMBL;Acc:A0A078J6X1]	GTP_EFTU
GSBRNA2T00073762001	37.9588	38.4268	38.3232	27.58	BnaA08g03320D	LK032508	98241	99307	-	784	protein_coding	BnaA08g03320D protein [Source:UniProtKB/TrEMBL;Acc:A0A078HVI2]	-
GSBRNA2T00086344001	73.7862	71.3191	74.4073	51.3104	BnaA01g27820D	LK032689	6809	8269	-	728	protein_coding	BnaA01g27820D protein [Source:UniProtKB/TrEMBL;Acc:A0A078I9Q8]	-
GSBRNA2T00069551001	98.4463	98.5228	75.6355	111.603	BnaA10g27080D	LK032468	281134	282138	-	783	protein_coding	BnaA10g27080D protein [Source:UniProtKB/TrEMBL;Acc:A0A078HP75]	HSP70
GSBRNA2T00066225001	93.096	90.5606	92.4831	86.2292	BnaA05g12850D	LK032426	123427	125943	+	1560	protein_coding	BnaA05g12850D protein [Source:UniProtKB/TrEMBL;Acc:A0A078HLU5]	-
GSBRNA2T00010760001	105.935	104.037	107.674	83.2805	BnaAnng35880D	LK044249	1369	2755	-	1223	protein_coding	BnaAnng35880D protein (Fragment) [Source:UniProtKB/TrEMBL;Acc:A0A078JTZ5]	-
GSBRNA2T00089042001	16.178	15.3078	14.3902	15.8561	BnaCnng16050D	LK032759	131187	132365	-	961	protein_coding	BnaCnng16050D protein [Source:UniProtKB/TrEMBL;Acc:A0A078IFU0]	-
GSBRNA2T00072592001	95.1745	90.4577	101.617	69.2344	BnaA09g38310D	LK032492	220816	221575	-	642	protein_coding	BnaA09g38310D protein [Source:UniProtKB/TrEMBL;Acc:A0A078HV00]	-
GSBRNA2T00147139001	90.0417	87.8524	100.039	81.6375	BnaC06g09590D	LK031852	1292729	1297061	-	1016	protein_coding	-	-
GSBRNA2T00131336001	28.2637	29.1213	26.3444	23.7444	BnaA01g09270D	LK031816	477485	479083	-	1390	protein_coding	-	-
GSBRNA2T00094653001	102.42	98.795	110.87	84.6131	BnaA09g06070D	LK032067	320958	321714	-	436	protein_coding	BnaA09g06070D protein [Source:UniProtKB/TrEMBL;Acc:A0A078DIZ0]	Ribosomal_S10
GSBRNA2T00085634001	100.758	108.239	117.178	68.588	BnaC04g42750D	LK032054	218838	219833	+	729	protein_coding	40S ribosomal protein S12 [Source:UniProtKB/TrEMBL;Acc:A0A078FSR5]	-
GSBRNA2T00110344001	96.3444	96.1882	95.7309	63.7424	BnaC04g23430D	LK031920	456148	457171	+	812	protein_coding	BnaAnng16950D protein [Source:UniProtKB/TrEMBL;Acc:A0A078EHJ4]	-
GSBRNA2T00143009001	105.18	109.195	109.07	85.9684	BnaC07g26500D	LK031841	1305976	1306945	+	850	protein_coding	-	-
GSBRNA2T00063691001	9.29245	9.72112	11.272	12.9688	BnaA09g08290D	LK032395	65368	67569	-	1810	protein_coding	BnaA09g08290D protein [Source:UniProtKB/TrEMBL;Acc:A0A078HK27]	Aminotran_5
GSBRNA2T00129415001	84.6755	78.9381	87.9598	63.3885	BnaA09g33140D	LK031814	1207925	1209462	-	527	protein_coding	-	-
GSBRNA2T00068290001	96.7231	98.2299	97.0311	91.5814	BnaA04g14130D	LK032454	284886	287707	-	2002	protein_coding	BnaA04g14130D protein [Source:UniProtKB/TrEMBL;Acc:A0A078HQ07]	-
GSBRNA2T00047152001	94.46	102.62	103.795	100.757	BnaA08g26270D	LK032267	149425	150617	-	728	protein_coding	BnaA08g26210D protein [Source:UniProtKB/TrEMBL;Acc:A0A078H015]	-
GSBRNA2T00062654001	35.4107	35.0383	42.5722	27.0608	BnaC04g32090D	LK032384	26439	28355	+	815	protein_coding	Ferredoxin-thioredoxin reductase, catalytic chain [Source:UniProtKB/TrEMBL;Acc:A0A078HGD8]	-
GSBRNA2T00017986001	68.7898	71.7333	78.9803	46.2022	BnaAnng14150D	LK033469	39997	41020	+	466	protein_coding	BnaA02g13350D protein [Source:UniProtKB/TrEMBL;Acc:A0A078IZY0]	-
GSBRNA2T00000194001	96.2543	103.09	105.459	83.1553	BnaA05g26690D	LK031986	167938	169231	-	845	protein_coding	BnaA05g26690D protein [Source:UniProtKB/TrEMBL;Acc:A0A078F9H9]	-
GSBRNA2T00146657001	41.1402	35.0896	43.318	44.9075	BnaA07g32220D	LK031850	1638637	1641513	-	1360	protein_coding	-	Lipase_GDSL
GSBRNA2T00028108001	3.04507	3.14492	2.48938	4.70526	BnaAnng40850D	LK050555	303	2111	+	1121	protein_coding	Fructose-bisphosphate aldolase (Fragment) [Source:UniProtKB/TrEMBL;Acc:A0A078K3A7]	-
GSBRNA2T00071703001	19.8682	21.9568	20.7896	15.3745	BnaC02g41630D	LK032479	22474	23432	+	959	protein_coding	BnaC02g41630D protein [Source:UniProtKB/TrEMBL;Acc:A0A078HTX7]	-
GSBRNA2T00093259001	59.7131	61.2229	77.4803	78.6598	BnaA07g03740D	LK032841	22217	23344	+	858	protein_coding	BnaA07g03740D protein [Source:UniProtKB/TrEMBL;Acc:A0A078IHZ3]	-
GSBRNA2T00111506001	65.736	64.5205	79.0632	71.0426	BnaA03g32350D	LK031800	39633	40925	+	1293	protein_coding	-	LRRNT_2
GSBRNA2T00064278001	68.7847	69.1993	71.3852	47.314	BnaCnng08430D	LK032404	194750	196482	+	1062	protein_coding	Glutathione peroxidase [Source:UniProtKB/TrEMBL;Acc:A0A078HL84]	GSHPx
GSBRNA2T00073054001	17.3791	15.9144	15.1523	15.6201	BnaA08g20540D	LK032498	92584	95594	+	2032	protein_coding	BnaA08g20540D protein [Source:UniProtKB/TrEMBL;Acc:A0A078HUC7]	Aminotran_1_2
GSBRNA2T00059420001	86.2137	83.1672	88.6549	71.1537	BnaA07g01060D	LK032363	106727	108130	+	753	protein_coding	BnaA07g01060D protein [Source:UniProtKB/TrEMBL;Acc:A0A078HDP1]	-
GSBRNA2T00034402001	81.2645	89.1722	85.5749	51.2329	BnaC06g41850D	LK034042	35999	37646	+	758	protein_coding	Histone H2A [Source:UniProtKB/TrEMBL;Acc:A0A078HR28]	Histone
GSBRNA2T00010827001	95.5212	76.9645	93.0748	61.4172	BnaC04g02600D	LK033208	22883	23445	-	563	protein_coding	BnaC04g02600D protein [Source:UniProtKB/TrEMBL;Acc:A0A078IUJ1]	-
GSBRNA2T00142121001	50.7177	78.2192	52.3987	70.6579	BnaA03g14140D	LK031838	1384749	1385743	-	774	protein_coding	BnaC03g17110D protein [Source:UniProtKB/TrEMBL;Acc:A0A078GBY1]	GST_C
GSBRNA2T00024772001	46.6061	57.017	50.2841	35.6977	BnaC03g57130D	LK032154	457587	457853	-	267	protein_coding	BnaC03g57130D protein [Source:UniProtKB/TrEMBL;Acc:A0A078GFR1]	-
GSBRNA2T00088552001	16.5854	18.4857	14.7347	14.1733	BnaA02g08170D	LK032745	101541	102886	-	827	protein_coding	BnaA02g08170D protein [Source:UniProtKB/TrEMBL;Acc:A0A078IEY5]	-
GSBRNA2T00132145001	39.6153	38.4424	36.2843	46.7059	BnaC06g18830D	LK031817	2121813	2123100	+	1128	protein_coding	Chloroplast MPBQ/MSBQ methyltransferase [Source:UniProtKB/TrEMBL;Acc:H6VMY9]	Methyltransf_11
GSBRNA2T00003249001	82.2088	83.7826	91.2264	56.7615	BnaC02g45730D	LK032987	51583	52896	+	1314	protein_coding	BnaA02g13090D protein [Source:UniProtKB/TrEMBL;Acc:A0A078IPJ1]	-
GSBRNA2T00111667001	60.0262	63.5084	63.4063	54.4772	BnaA03g31080D	LK031800	626127	627629	+	868	protein_coding	BnaA05g29530D protein [Source:UniProtKB/TrEMBL;Acc:A0A078EHR4]	UQ_con
GSBRNA2T00074493001	21.2403	21.0423	21.4864	20.102	BnaC02g11570D	LK032519	220666	221990	-	824	protein_coding	BnaC02g11570D protein [Source:UniProtKB/TrEMBL;Acc:A0A078HZQ3]	-
GSBRNA2T00109063001	97.6552	105.971	96.5466	76.4561	BnaC08g24680D	LK031799	1029710	1030342	-	633	protein_coding	-	Histone
GSBRNA2T00082099001	92.4921	84.9504	93.387	84.734	BnaC09g12890D	LK032626	73798	75627	-	1182	protein_coding	BnaC09g12890D protein [Source:UniProtKB/TrEMBL;Acc:A0A078I6F8]	-
GSBRNA2T00060724001	14.9552	12.7777	11.7506	8.20972	BnaC03g13130D	LK032015	256852	258064	+	913	protein_coding	BnaC03g13130D protein [Source:UniProtKB/TrEMBL;Acc:A0A078FFW6]	Glyoxalase
GSBRNA2T00047346001	28.437	28.6242	27.1557	21.4286	BnaC08g15110D	LK032269	30431	32835	+	2021	protein_coding	Aminomethyltransferase [Source:UniProtKB/TrEMBL;Acc:A0A078H0D9]	GCV_T
GSBRNA2T00096457001	83.6879	85.3777	84.093	68.3242	BnaC01g38380D	LK032902	40775	41972	-	851	protein_coding	Cysteine proteinase inhibitor [Source:UniProtKB/TrEMBL;Acc:A0A078IMU3]	-
GSBRNA2T00045189001	52.3806	55.9123	69.0785	35.591	BnaA04g25820D	LK032253	436787	437570	+	689	protein_coding	BnaA04g25820D protein [Source:UniProtKB/TrEMBL;Acc:A0A078GYB0]	-
GSBRNA2T00056529001	32.2264	29.0131	32.4984	26.713	BnaC01g21920D	LK032334	145918	148160	+	1351	protein_coding	BnaC01g21920D protein [Source:UniProtKB/TrEMBL;Acc:A0A078H9L4]	Peptidase_C1
GSBRNA2T00112135001	66.2984	68.8316	59.6626	63.3178	BnaA03g27130D	LK031800	2246597	2248504	-	1517	protein_coding	-	-
GSBRNA2T00150588001	78.7768	89.3945	96.4791	75.9243	BnaA10g00050D	LK031861	1565921	1567020	-	726	protein_coding	-	-
GSBRNA2T00019383001	88.7534	79.3401	84.302	82.0668	BnaC08g43440D	LK032134	596262	598762	-	2351	protein_coding	BnaC08g43440D protein [Source:UniProtKB/TrEMBL;Acc:A0A078G8C9]	GTP_EFTU
GSBRNA2T00143485001	55.3471	51.2423	51.0065	66.1867	BnaA02g00780D	LK031842	1482556	1483443	+	693	protein_coding	Histone H3 [Source:UniProtKB/TrEMBL;Acc:A0A078D939]	Histone
GSBRNA2T00031513001	83.0383	82.0698	86.4032	68.2734	BnaC09g43620D	LK031999	166381	169146	-	1120	protein_coding	BnaC09g43620D protein [Source:UniProtKB/TrEMBL;Acc:A0A078F9W7]	-
GSBRNA2T00011103001	98.7881	100.207	101.305	68.4117	BnaC09g53910D	LK033222	20230	21303	+	1074	protein_coding	BnaC09g53910D protein [Source:UniProtKB/TrEMBL;Acc:A0A078IX94]	-
GSBRNA2T00103331001	100.101	96.0423	90.8326	111.223	BnaC06g33580D	LK031797	1088020	1089643	-	1205	protein_coding	-	-
GSBRNA2T00041680001	90.0659	87.071	95.8541	71.0901	BnaA02g25100D	LK032228	414299	416439	+	1444	protein_coding	BnaA02g25100D protein [Source:UniProtKB/TrEMBL;Acc:A0A078GTX4]	-
GSBRNA2T00076122001	60.2269	75.4832	56.6056	62.4314	BnaA05g32390D	LK032546	205423	207217	+	625	protein_coding	BnaA05g32390D protein [Source:UniProtKB/TrEMBL;Acc:A0A078HZ33]	-
GSBRNA2T00116247001	71.2773	86.2546	93.2487	56.0414	BnaC03g68010D	LK031944	92808	96855	+	677	protein_coding	-	LSM
GSBRNA2T00149647001	105.194	97.2774	95.7877	112.14	BnaA01g14860D	LK031858	1446935	1449330	-	1221	protein_coding	-	-
GSBRNA2T00151626001	69.178	70.2114	75.5556	60.2891	BnaA03g25760D	LK031864	1185582	1186877	-	1012	protein_coding	-	-
GSBRNA2T00149334001	23.0756	21.8292	17.9697	17.1316	BnaA04g00110D	LK031857	1581976	1583810	-	1408	protein_coding	-	-
GSBRNA2T00064349001	86.8727	98.2475	106.091	81.8901	BnaAnng24490D	LK036201	5156	6565	-	733	protein_coding	BnaAnng24490D protein [Source:UniProtKB/TrEMBL;Acc:A0A078JL49]	-
GSBRNA2T00048677001	15.915	15.9424	14.6945	12.2838	BnaC01g14340D	LK032007	52285	54316	+	1361	protein_coding	BnaC01g14340D protein [Source:UniProtKB/TrEMBL;Acc:A0A078FD13]	-
GSBRNA2T00154304001	91.9969	81.1923	104.227	107.381	BnaA10g15620D	LK031872	1062986	1064621	+	960	protein_coding	-	-
GSBRNA2T00110989001	64.7801	65.8174	72.9367	50.9256	BnaC05g42240D	LK031923	389774	391287	+	914	protein_coding	-	-
GSBRNA2T00062381001	49.229	53.0671	47.7122	45.6598	BnaA07g04160D	LK032380	130454	131592	+	735	protein_coding	BnaA07g04160D protein [Source:UniProtKB/TrEMBL;Acc:A0A078HFW3]	-
GSBRNA2T00102594001	90.3482	96.7215	72.6677	88.1015	BnaA07g30390D	LK031894	798612	800044	+	1231	protein_coding	-	-
GSBRNA2T00034664001	76.8365	75.4601	91.3552	77.2508	BnaC03g73810D	LK034073	10837	13255	+	2254	protein_coding	BnaC03g73810D protein [Source:UniProtKB/TrEMBL;Acc:A0A078J693]	Actin
GSBRNA2T00044559001	84.9759	96.7381	99.2035	82.4584	BnaC01g39840D	LK032247	482440	483548	-	707	protein_coding	40S ribosomal protein S24 [Source:UniProtKB/TrEMBL;Acc:A0A078J2A2]	Ribosomal_S24e
GSBRNA2T00115097001	83.0406	76.1349	90.7796	74.7751	BnaC02g10080D	LK031937	1077269	1079576	-	1398	protein_coding	-	-
GSBRNA2T00107809001	30.5322	29.9145	30.4164	28.3617	BnaC01g10870D	LK031910	867393	868951	+	1366	protein_coding	Mg-protoporphyrin IX chelatase [Source:UniProtKB/TrEMBL;Acc:A0A078EBJ0]	-
GSBRNA2T00146006001	28.6643	29.9684	29.1945	27.0149	BnaC09g04200D	LK031849	492190	493989	-	1232	protein_coding	-	CCT
GSBRNA2T00086282001	29.7855	32.5916	30.6133	27.8132	BnaA10g03220D	LK032687	34069	35499	-	946	protein_coding	BnaA10g03220D protein [Source:UniProtKB/TrEMBL;Acc:A0A078IC77]	-
GSBRNA2T00125794001	20.6669	20.0208	17.5825	16.5317	BnaC01g24850D	LK031788	850607	853077	+	1961	protein_coding	-	-
GSBRNA2T00081789001	75.4601	79.6272	87.0035	68.3135	BnaA03g53000D	LK032620	169290	170897	+	871	protein_coding	BnaA03g53000D protein [Source:UniProtKB/TrEMBL;Acc:A0A078I5H2]	-
GSBRNA2T00100391001	90.9047	93.4197	113.659	70.98	BnaC05g07550D	LK031886	136902	138258	+	963	protein_coding	-	LIM
GSBRNA2T00102912001	105.186	98.0188	102.4	74.4281	BnaA08g22410D	LK031895	628045	630214	+	1114	protein_coding	-	-
GSBRNA2T00142082001	82.4255	75.7584	90.2127	70.1199	BnaA03g14420D	LK031838	1236105	1238639	+	1204	protein_coding	BnaC03g17470D protein [Source:UniProtKB/TrEMBL;Acc:A0A078GF28]	PfkB
GSBRNA2T00008257001	98.1971	92.4169	110.647	60.2122	BnaA06g01640D	LK033147	62314	63796	+	730	protein_coding	BnaA02g19870D protein [Source:UniProtKB/TrEMBL;Acc:A0A078HL45]	-
GSBRNA2T00077290001	88.7764	74.9846	90.4301	72.3394	BnaA06g23230D	LK032568	134674	136110	-	898	protein_coding	BnaA06g23230D protein [Source:UniProtKB/TrEMBL;Acc:A0A078I116]	-
GSBRNA2T00137491001	80.9442	86.0098	91.5686	74.7018	BnaA03g34510D	LK031828	877919	879606	+	1688	protein_coding	-	-
GSBRNA2T00119372001	16.617	17.0395	14.4709	18.6218	BnaC05g18600D	LK031957	191367	194290	+	1832	protein_coding	BnaA09g31220D protein [Source:UniProtKB/TrEMBL;Acc:A0A078HZT2]	Aminotran_1_2
GSBRNA2T00096661001	85.8053	84.9682	76.6674	94.53	BnaCnng19300D	LK032908	22550	25071	-	1826	protein_coding	Serine hydroxymethyltransferase [Source:UniProtKB/TrEMBL;Acc:A0A078IK98]	SHMT
GSBRNA2T00085381001	66.8684	63.2044	62.6821	46.6206	BnaC05g00740D	LK032052	393577	394447	+	788	protein_coding	BnaC05g00740D protein [Source:UniProtKB/TrEMBL;Acc:A0A078FL74]	-
GSBRNA2T00151863001	103.228	98.4263	103.918	88.5477	BnaC02g05120D	LK031865	706413	708552	+	1562	protein_coding	-	Mito_carr
GSBRNA2T00088403001	104.649	97.4461	102.778	84.5703	BnaA07g14360D	LK032743	145200	147544	-	1754	protein_coding	BnaA07g14360D protein [Source:UniProtKB/TrEMBL;Acc:A0A078IDB2]	-
GSBRNA2T00130390001	45.3657	48.7435	53.776	46.381	BnaC01g07450D	LK031789	848076	850066	+	1916	protein_coding	-	Pkinase
GSBRNA2T00116885001	77.22	71.8278	86.3944	60.6742	BnaA05g06370D	LK031802	1220141	1222899	-	1638	protein_coding	-	-
GSBRNA2T00038987001	79.4003	72.8501	84.8134	65.8915	BnaC05g44490D	LK032213	378336	379767	-	1432	protein_coding	BnaC05g44490D protein [Source:UniProtKB/TrEMBL;Acc:A0A078GSE1]	-
GSBRNA2T00158161001	85.1716	81.2884	82.6985	73.0688	BnaC07g17470D	LK031884	589376	591617	+	1445	protein_coding	-	ADH_N
GSBRNA2T00089683001	83.3656	82.5231	100.771	63.8695	BnaA08g27970D	LK032055	309779	311081	-	708	protein_coding	BnaA08g27970D protein [Source:UniProtKB/TrEMBL;Acc:A0A078FTA9]	-
GSBRNA2T00071025001	6.07478	7.84247	7.33435	3.42169	BnaC04g26730D	LK032032	80101	80893	-	613	protein_coding	BnaC04g26730D protein [Source:UniProtKB/TrEMBL;Acc:A0A078FJJ1]	-
GSBRNA2T00060244001	80.4037	86.4076	86.5043	59.7235	BnaA01g31400D	LK032372	64719	65466	+	533	protein_coding	BnaA01g31400D protein [Source:UniProtKB/TrEMBL;Acc:A0A078HHJ2]	-
GSBRNA2T00108120001	15.6376	12.3577	24.9073	16.5106	BnaC04g33730D	LK031912	358615	360185	+	1276	protein_coding	-	-
GSBRNA2T00131240001	17.7534	16.4434	8.40774	19.7257	BnaC01g00680D	LK031789	4466685	4469607	+	1914	protein_coding	-	-
GSBRNA2T00028810001	100.354	87.0728	115.52	87.7792	BnaC02g40120D	LK032167	141424	142653	+	791	protein_coding	BnaC02g40120D protein [Source:UniProtKB/TrEMBL;Acc:A0A078GHZ3]	Glyco_hydro_1
GSBRNA2T00067344001	45.418	44.9771	43.9043	47.9964	BnaC09g21810D	LK032442	35001	42639	+	714	protein_coding	BnaC09g21810D protein [Source:UniProtKB/TrEMBL;Acc:A0A078HQW3]	ubiquitin
GSBRNA2T00080533001	14.7166	17.0381	18.8436	11.5219	BnaA04g09900D	LK032595	203038	205070	-	854	protein_coding	Ferredoxin-thioredoxin reductase, catalytic chain [Source:UniProtKB/TrEMBL;Acc:A0A078I187]	-
GSBRNA2T00068788001	31.1777	34.844	30.6738	40.693	BnaA09g15080D	LK032460	203385	204875	+	1491	protein_coding	BnaA09g15080D protein [Source:UniProtKB/TrEMBL;Acc:A0A078HQL1]	p450
GSBRNA2T00141888001	97.4347	86.7174	109.617	58.8982	BnaA03g16100D	LK031838	412688	413875	+	751	protein_coding	-	-
GSBRNA2T00098683001	82.5774	80.5747	85.8459	103.751	BnaA07g15900D	LK031787	896354	898145	-	1422	protein_coding	Fructose-bisphosphate aldolase [Source:UniProtKB/TrEMBL;Acc:A0A078FFZ8]	-
GSBRNA2T00101598001	86.6967	78.0869	92.3628	84.9124	BnaC03g25850D	LK031890	734659	735366	-	708	protein_coding	-	-
GSBRNA2T00139101001	49.9812	47.6108	47.9281	43.3864	BnaA03g19990D	LK031832	1855021	1856299	-	1279	protein_coding	-	-
GSBRNA2T00140886001	82.6575	83.0752	85.3743	77.2782	BnaC03g10500D	LK031791	2956658	2957843	-	657	protein_coding	BnaA02g05320D protein [Source:UniProtKB/TrEMBL;Acc:A0A078FUD5]	-
GSBRNA2T00064171001	99.5562	93.085	99.0959	99.4331	BnaA05g34150D	LK032402	330686	333471	+	1883	protein_coding	BnaA05g34150D protein [Source:UniProtKB/TrEMBL;Acc:A0A078HGX0]	-
GSBRNA2T00129427001	70.9511	67.8985	66.0346	57.4734	BnaA09g33250D	LK031814	1274876	1277827	-	1704	protein_coding	-	Pyr_redox_2
GSBRNA2T00064577001	48.7341	46.8629	41.2089	43.6184	BnaA04g19830D	LK032406	75469	76871	+	1164	protein_coding	BnaA04g19830D protein [Source:UniProtKB/TrEMBL;Acc:A0A078HH70]	-
GSBRNA2T00006766001	89.3262	89.3115	94.4437	78.005	BnaA09g38860D	LK033079	34154	35124	+	675	protein_coding	40S ribosomal protein S27 [Source:UniProtKB/TrEMBL;Acc:A0A078C6I6]	-
GSBRNA2T00096991001	91.5517	75.3393	91.6972	34.5733	BnaA01g30750D	LK032922	55774	56494	+	422	protein_coding	BnaA01g30750D protein [Source:UniProtKB/TrEMBL;Acc:A0A078IKP6]	-
GSBRNA2T00006355001	87.3537	82.4439	85.112	90.3778	BnaA04g18210D	LK032092	174865	176573	-	1043	protein_coding	BnaA04g18210D protein [Source:UniProtKB/TrEMBL;Acc:A0A078G1C9]	-
GSBRNA2T00103294001	0	0	0	0	BnaC06g33300D	LK031797	908028	908883	+	709	protein_coding	-	-
GSBRNA2T00035519001	85.1607	79.6531	87.1828	66.2894	BnaA09g46370D	LK032192	464024	465463	+	919	protein_coding	BnaA09g46370D protein [Source:UniProtKB/TrEMBL;Acc:A0A078GJF2]	-
GSBRNA2T00013771001	79.6111	72.7928	77.3909	67.5189	BnaC07g48320D	LK033299	43071	45104	-	1482	protein_coding	BnaA07g09950D protein [Source:UniProtKB/TrEMBL;Acc:A0A078FHQ2]	Arf
GSBRNA2T00013259001	62.8447	70.1462	65.1333	54.9012	BnaC06g01260D	LK032114	238978	240143	+	636	protein_coding	Peptidyl-prolyl cis-trans isomerase [Source:UniProtKB/TrEMBL;Acc:A0A078G620]	-
GSBRNA2T00028808001	96.309	80.276	130.554	61.8774	BnaC02g40130D	LK032167	129405	131169	+	1159	protein_coding	BnaC02g40130D protein [Source:UniProtKB/TrEMBL;Acc:A0A078GER3]	Glyco_hydro_1
GSBRNA2T00120657001	95.3126	106.967	99.9498	74.3065	BnaC02g38740D	LK031963	684052	685897	+	868	protein_coding	BnaA02g30400D protein [Source:UniProtKB/TrEMBL;Acc:A0A078F1F5]	-
GSBRNA2T00140451001	88.161	80.7719	82.5728	37.4138	BnaC03g06910D	LK031791	1209912	1210750	+	371	protein_coding	-	-
GSBRNA2T00150549001	107.861	92.5379	111.468	106.552	BnaA10g00360D	LK031861	1415026	1416278	-	1074	protein_coding	-	-
GSBRNA2T00134567001	94.8516	92.1793	87.7888	89.0937	BnaC03g03720D	LK031823	1813862	1816647	-	1962	protein_coding	-	ATP-synt_ab
GSBRNA2T00093129001	96.5958	93.98	97.9155	70.4268	BnaCnng17420D	LK032835	67551	69128	+	798	protein_coding	BnaCnng17420D protein [Source:UniProtKB/TrEMBL;Acc:A0A078IHL0]	-
GSBRNA2T00038366001	82.8543	79.6684	87.3857	67.9823	BnaA09g27900D	LK032207	325286	326679	+	809	protein_coding	BnaA09g27900D protein [Source:UniProtKB/TrEMBL;Acc:A0A078GR38]	Pribosyltran
GSBRNA2T00067744001	96.1125	93.3978	102.319	72.4408	BnaC05g10550D	LK032445	182160	183923	-	967	protein_coding	BnaC05g10550D protein [Source:UniProtKB/TrEMBL;Acc:A0A078HPJ2]	-
GSBRNA2T00116537001	10.9031	9.52825	9.42768	8.25327	BnaA02g15140D	LK031945	776631	777709	-	740	protein_coding	-	-
GSBRNA2T00079579001	13.9166	14.6199	13.024	14.9176	BnaA09g31220D	LK032580	6616	9718	-	2076	protein_coding	BnaA09g31220D protein [Source:UniProtKB/TrEMBL;Acc:A0A078HZT2]	Aminotran_1_2
GSBRNA2T00124731001	84.749	90.682	86.4813	91.3514	BnaA03g18820D	LK031980	164804	166684	-	1067	protein_coding	Clathrin light chain [Source:UniProtKB/TrEMBL;Acc:A0A078F3P0]	-
GSBRNA2T00090076001	102.178	94.7598	112.596	90.1106	BnaC04g15350D	LK032057	748771	751351	+	1869	protein_coding	BnaC04g15350D protein [Source:UniProtKB/TrEMBL;Acc:A0A078FSA6]	-
GSBRNA2T00064163001	60.9593	56.5794	64.3378	62.1902	BnaA05g34080D	LK032402	300328	303173	+	1854	protein_coding	BnaA05g34080D protein [Source:UniProtKB/TrEMBL;Acc:A0A078HL18]	Cys_Met_Meta_PP
GSBRNA2T00157182001	73.877	76.2363	82.3784	55.5768	BnaC02g28880D	LK031880	25703	27231	-	1014	protein_coding	-	-
GSBRNA2T00079613001	75.7998	79.6139	85.6525	80.9382	BnaA09g31000D	LK032580	195396	197205	+	1351	protein_coding	BnaA07g09950D protein [Source:UniProtKB/TrEMBL;Acc:A0A078FHQ2]	Arf
GSBRNA2T00130928001	57.7216	57.4988	60.0279	43.4078	BnaC01g03120D	LK031789	3138800	3140947	+	1515	protein_coding	-	-
GSBRNA2T00031424001	56.7875	51.4736	64.8841	40.0369	BnaC07g33210D	LK031998	729662	730255	-	594	protein_coding	BnaC07g33210D protein [Source:UniProtKB/TrEMBL;Acc:A0A078F5L4]	-
GSBRNA2T00153633001	67.4159	65.3997	68.7987	48.3247	BnaC03g32830D	LK031870	1116073	1117166	+	690	protein_coding	-	-
GSBRNA2T00061145001	51.076	52.1273	51.8385	28.8852	BnaC04g11760D	LK032018	5555	6858	+	771	protein_coding	BnaC04g11760D protein [Source:UniProtKB/TrEMBL;Acc:A0A078FFY6]	-
GSBRNA2T00061835001	75.513	69.2795	87.6225	60.1023	BnaC07g13460D	LK032023	514778	515778	-	563	protein_coding	BnaA07g10260D protein [Source:UniProtKB/TrEMBL;Acc:A0A078FH37]	-
GSBRNA2T00002931001	48.7854	53.7291	55.6883	34.8956	BnaC09g30910D	LK032084	609020	610265	+	853	protein_coding	BnaC09g30910D protein [Source:UniProtKB/TrEMBL;Acc:A0A078FZ63]	KOW
GSBRNA2T00097434001	48.5473	52.7995	52.3558	54.2297	BnaAnng10570D	LK032937	20586	28917	-	1265	protein_coding	Auxin-responsive protein [Source:UniProtKB/TrEMBL;Acc:A0A078IIA3]	-
GSBRNA2T00148470001	69.8497	69.1676	80.1526	50.688	BnaC04g17570D	LK031793	2205259	2206200	-	841	protein_coding	-	-
GSBRNA2T00042135001	73.114	73.8947	76.0443	60.3182	BnaA06g25390D	LK032233	305042	305952	+	674	protein_coding	Peptidyl-prolyl cis-trans isomerase [Source:UniProtKB/TrEMBL;Acc:A0A078GX82]	-
GSBRNA2T00070773001	85.462	85.8992	85.8497	61.5394	BnaC07g03020D	LK032030	120684	121817	+	813	protein_coding	BnaC07g03020D protein [Source:UniProtKB/TrEMBL;Acc:A0A078FLD5]	-
GSBRNA2T00043263001	136.644	131.724	80.307	62.6165	BnaA03g53950D	LK032239	161882	162352	-	300	protein_coding	BnaA03g53950D protein [Source:UniProtKB/TrEMBL;Acc:A0A078GSX3]	-
GSBRNA2T00028757001	84.6978	91.7925	84.0263	85.4242	BnaC03g22120D	LK032166	511212	512257	-	824	protein_coding	BnaC03g22120D protein [Source:UniProtKB/TrEMBL;Acc:A0A078G4Y4]	-
GSBRNA2T00078517001	80.8899	78.8913	77.9713	76.6369	BnaC09g38260D	LK032039	753286	755176	+	1261	protein_coding	BnaC09g38260D protein [Source:UniProtKB/TrEMBL;Acc:A0A078FHS0]	Epimerase
GSBRNA2T00012237001	96.0602	92.1392	102.665	72.3815	BnaC04g36490D	LK032105	507991	509596	+	1183	protein_coding	40S ribosomal protein SA [Source:UniProtKB/TrEMBL;Acc:A0A078G5S4]	-
GSBRNA2T00049252001	93.6326	94.9019	98.3811	90.3366	BnaA03g00670D	LK032010	295502	297130	+	1388	protein_coding	BnaA03g00670D protein [Source:UniProtKB/TrEMBL;Acc:A0A078FD14]	-
GSBRNA2T00047949001	85.7764	81.6595	97.1844	74.7519	BnaC05g51160D	LK034882	17003	18223	+	1221	protein_coding	BnaC05g51160D protein [Source:UniProtKB/TrEMBL;Acc:A0A078JDF7]	-
GSBRNA2T00096509001	90.7089	85.9915	103.562	55	BnaUnng03640D	LK041176	406	1441	+	650	protein_coding	BnaA09g13040D protein [Source:UniProtKB/TrEMBL;Acc:A0A078JX64]	-
GSBRNA2T00146622001	68.3433	75.9694	73.0769	66.4838	BnaA07g32570D	LK031850	1477844	1479305	+	1107	protein_coding	-	-
GSBRNA2T00025457001	19.4414	20.258	18.5594	18.2415	BnaCnng34110D	LK033718	35954	39008	+	1253	protein_coding	BnaCnng34110D protein [Source:UniProtKB/TrEMBL;Acc:A0A078J4P2]	-
GSBRNA2T00022017001	36.4097	36.6324	31.0653	30.2322	BnaC04g49360D	LK032143	313122	315660	-	1056	protein_coding	BnaC04g49360D protein [Source:UniProtKB/TrEMBL;Acc:A0A078GFK8]	-
GSBRNA2T00103602001	51.206	50.7618	53.6356	39.914	BnaC06g35770D	LK031797	2242179	2243288	-	966	protein_coding	-	-
GSBRNA2T00103061001	96.975	93.5993	99.0417	70.9958	BnaA08g23710D	LK031895	1111010	1112157	-	968	protein_coding	-	-
GSBRNA2T00107228001	94.9987	87.2146	98.9388	94.2135	BnaA06g17780D	LK031908	256172	258435	+	1582	protein_coding	Tubulin beta chain [Source:UniProtKB/TrEMBL;Acc:A0A078EDI6]	Tubulin
GSBRNA2T00077907001	78.2701	72.8358	72.5563	53.5925	BnaC02g23680D	LK032036	303344	304304	-	697	protein_coding	Histone H3 [Source:UniProtKB/TrEMBL;Acc:A0A078D939]	Histone
GSBRNA2T00123328001	92.5356	89.7461	95.5395	73.0058	BnaA04g23010D	LK031974	666893	668098	+	886	protein_coding	BnaC03g22120D protein [Source:UniProtKB/TrEMBL;Acc:A0A078G4Y4]	-
GSBRNA2T00054608001	83.4102	79.6707	94.3978	60.2579	BnaCnng51510D	LK035344	5177	6289	-	990	protein_coding	BnaC01g39460D protein [Source:UniProtKB/TrEMBL;Acc:A0A078G6R3]	-
GSBRNA2T00019711001	9.47621	9.17751	12.0003	9.93683	BnaA07g38680D	LK033496	48600	50074	-	894	protein_coding	BnaA07g38680D protein [Source:UniProtKB/TrEMBL;Acc:A0A078IXC6]	-
GSBRNA2T00072400001	50.1784	57.8899	55.1742	32.5924	BnaA09g18590D	LK032489	228545	229215	-	671	protein_coding	BnaA09g18590D protein [Source:UniProtKB/TrEMBL;Acc:A0A078HR95]	-
GSBRNA2T00100611001	78.5017	78.9075	85.2937	86.1742	BnaC05g05890D	LK031886	1025039	1027848	+	1818	protein_coding	-	Epimerase
GSBRNA2T00154335001	6.11719	5.93937	6.82845	5.90626	BnaA10g15900D	LK031872	1168891	1172690	-	1948	protein_coding	BnaC09g38450D protein [Source:UniProtKB/TrEMBL;Acc:A0A078FLK3]	-
GSBRNA2T00126384001	92.3031	86.7311	91.1471	65.6677	BnaA04g03740D	LK031806	915100	916738	-	861	protein_coding	-	-
GSBRNA2T00089114001	71.0331	76.384	76.3902	64.1702	BnaC04g05070D	LK032762	53306	54051	+	647	protein_coding	BnaC04g05070D protein [Source:UniProtKB/TrEMBL;Acc:A0A078IGG2]	-
GSBRNA2T00112442001	85.0269	91.0083	92.0025	79.0441	BnaA07g12150D	LK031926	1075523	1076345	-	823	protein_coding	-	-
GSBRNA2T00120116001	87.2933	82.8599	103.355	69.2144	BnaC05g45150D	LK031960	901314	901996	-	615	protein_coding	60S ribosomal protein L29 [Source:UniProtKB/TrEMBL;Acc:A0A078H8Y0]	-
GSBRNA2T00136326001	88.5649	91.4691	87.2414	79.351	BnaA10g25520D	LK031790	3544658	3545698	-	1041	protein_coding	BnaC09g50780D protein [Source:UniProtKB/TrEMBL;Acc:A0A078I6W6]	-
GSBRNA2T00008991001	88.963	76.9756	81.2696	72.7674	BnaC04g11660D	LK032096	78193	80162	-	1359	protein_coding	BnaC04g11660D protein [Source:UniProtKB/TrEMBL;Acc:A0A078G407]	-
GSBRNA2T00052887001	92.0993	105.834	106.78	72.9937	BnaC08g02310D	LK032300	2503	3187	-	685	protein_coding	Histone H4 [Source:UniProtKB/TrEMBL;Acc:A0A078H5R4]	-
GSBRNA2T00146363001	72.0735	72.9204	75.5357	61.4722	BnaA07g34830D	LK031850	403510	405206	-	1268	protein_coding	-	Peptidase_C14
GSBRNA2T00154262001	23.7206	22.9968	30.3009	19.9443	BnaA10g15260D	LK031872	914198	915176	-	747	protein_coding	-	-
GSBRNA2T00074567001	91.2156	87.1653	102.45	76.0648	BnaC02g09300D	LK032520	272515	277248	+	2558	protein_coding	BnaC02g09300D protein [Source:UniProtKB/TrEMBL;Acc:A0A078HYA5]	Ras
GSBRNA2T00035116001	86.5322	80.7096	81.4481	69.821	BnaA02g24100D	LK032189	22965	29901	+	903	protein_coding	BnaA02g24100D protein [Source:UniProtKB/TrEMBL;Acc:A0A078GIP4]	-
GSBRNA2T00150327001	87.037	89.8488	109.75	69.8298	BnaA10g02180D	LK031861	454917	455674	+	758	protein_coding	-	-
GSBRNA2T00016055001	84.7332	79.5841	87.2303	64.8083	BnaC09g47030D	LK032122	369962	371595	+	1039	protein_coding	BnaC09g47030D protein [Source:UniProtKB/TrEMBL;Acc:A0A078G855]	-
GSBRNA2T00041307001	64.3346	68.9631	76.34	49.0269	BnaCnng05660D	LK032225	194643	196344	+	738	protein_coding	V-type proton ATPase subunit G [Source:UniProtKB/TrEMBL;Acc:A0A078GQ62]	-
GSBRNA2T00137286001	85.6218	79.3911	79.927	60.4686	BnaC02g20900D	LK031827	1945815	1947138	+	656	protein_coding	-	-
GSBRNA2T00006228001	81.5316	70.6708	88.3019	55.8684	BnaC01g20780D	LK032091	204009	205846	+	1229	protein_coding	BnaC01g20780D protein [Source:UniProtKB/TrEMBL;Acc:A0A078FX64]	-
GSBRNA2T00127015001	88.4199	95.2369	103.083	85.2235	BnaA08g08270D	LK031807	2182125	2183521	+	949	protein_coding	-	-
GSBRNA2T00052677001	25.8539	25.2706	24.4846	26.2423	BnaC03g16100D	LK032297	389182	390784	+	851	protein_coding	BnaC03g16100D protein [Source:UniProtKB/TrEMBL;Acc:A0A078H5B4]	-
GSBRNA2T00069603001	95.3686	77.2679	91.392	74.5251	BnaA02g27140D	LK032469	265588	267552	+	1543	protein_coding	Fructose-bisphosphate aldolase [Source:UniProtKB/TrEMBL;Acc:A0A078HPC0]	-
GSBRNA2T00047208001	75.3231	83.87	78.805	74.1495	BnaA08g26730D	LK032267	328138	328995	+	770	protein_coding	Histone H2A [Source:UniProtKB/TrEMBL;Acc:A0A078H3S0]	Histone
GSBRNA2T00063885001	83.8171	74.8881	89.6837	84.7795	BnaC02g33660D	LK032398	104521	106536	-	1515	protein_coding	Fructose-bisphosphate aldolase [Source:UniProtKB/TrEMBL;Acc:A0A078HKF7]	-
GSBRNA2T00098348001	34.8945	38.1699	32.6455	37.5248	BnaA09g51960D	LK032970	91909	93454	+	1173	protein_coding	BnaA09g51960D protein [Source:UniProtKB/TrEMBL;Acc:A0A078IME1]	-
GSBRNA2T00061024001	88.8024	86.3506	82.513	78.8389	BnaC03g59840D	LK032017	221583	223211	-	1207	protein_coding	BnaC03g59840D protein [Source:UniProtKB/TrEMBL;Acc:A0A078FIY1]	RRM_1
GSBRNA2T00118631001	83.3277	82.7158	80.5093	61.7716	BnaA07g12990D	LK031955	168947	171033	-	1150	protein_coding	Proteasome subunit alpha type [Source:UniProtKB/TrEMBL;Acc:A0A078IBD0]	Proteasome
GSBRNA2T00155452001	43.6545	51.8424	63.5216	37.9317	BnaC08g31200D	LK031795	324808	326048	+	740	protein_coding	-	-
GSBRNA2T00156795001	85.9819	85.4655	89.3431	62.0569	BnaC04g21170D	LK031878	927786	928894	+	759	protein_coding	BnaA04g29590D protein [Source:UniProtKB/TrEMBL;Acc:A0A078E3A7]	LSM
GSBRNA2T00111154001	79.752	70.157	76.207	84.9574	BnaC05g40970D	LK031923	1170294	1173184	-	1693	protein_coding	-	-
GSBRNA2T00047383001	8.21133	7.38518	10.0506	7.44783	BnaC08g15350D	LK032269	179775	180681	-	907	protein_coding	BnaC08g15350D protein [Source:UniProtKB/TrEMBL;Acc:A0A078GXQ3]	-
GSBRNA2T00085447001	63.0935	60.4031	70.5608	62.0322	BnaC05g01290D	LK032052	673825	675941	+	1266	protein_coding	ATP-dependent Clp protease proteolytic subunit [Source:UniProtKB/TrEMBL;Acc:A0A078FLD4]	-
GSBRNA2T00086440001	11.9354	8.62873	7.88415	8.83185	BnaA02g32880D	LK032692	80298	80765	-	468	protein_coding	BnaA02g32880D protein [Source:UniProtKB/TrEMBL;Acc:A0A078ICI4]	-
GSBRNA2T00138159001	17.3563	17.0187	16.0937	13.1908	BnaC01g12690D	LK031830	504013	505116	+	919	protein_coding	-	-
GSBRNA2T00015174001	28.0643	26.77	23.3278	25.9519	BnaA08g25100D	LK032115	326383	328327	+	1809	protein_coding	Aminomethyltransferase [Source:UniProtKB/TrEMBL;Acc:A0A078G3H9]	GCV_T
GSBRNA2T00086984001	76.1855	82.4328	71.3461	43.9142	BnaA02g29450D	LK032704	170420	171120	-	701	protein_coding	BnaA02g29450D protein [Source:UniProtKB/TrEMBL;Acc:A0A078ID34]	-
GSBRNA2T00136903001	78.2825	79.7715	85.8798	76.4555	BnaC08g36610D	LK031826	1579964	1581000	+	773	protein_coding	-	-
GSBRNA2T00119858001	18.5351	23.2873	18.0999	16.7143	BnaC03g28920D	LK031959	576771	577738	+	812	protein_coding	-	Cupin_3
GSBRNA2T00108704001	15.0429	16.5622	13.6126	10.6737	BnaC09g28080D	LK031915	205088	206277	-	656	protein_coding	-	-
GSBRNA2T00105870001	68.6629	68.6525	62.0984	58.6094	BnaC06g16860D	LK031904	583558	584825	-	1091	protein_coding	-	ATP-synt_D
GSBRNA2T00014569001	102.701	111.962	111.271	143.089	BnaAnng37270D	LK045659	911	1666	+	756	protein_coding	BnaAnng37270D protein [Source:UniProtKB/TrEMBL;Acc:A0A078JXE3]	Thaumatin
GSBRNA2T00000655001	80.3606	68.615	89.584	63.6744	BnaA06g24940D	LK031989	60702	62180	+	731	protein_coding	BnaA06g24940D protein [Source:UniProtKB/TrEMBL;Acc:A0A078F2J8]	-
GSBRNA2T00051420001	93.5534	90.2226	92.9643	81.9012	BnaC04g44940D	LK032287	108857	111206	+	2239	protein_coding	BnaC04g44940D protein [Source:UniProtKB/TrEMBL;Acc:A0A078H3N0]	GTP_EFTU_D2
GSBRNA2T00071013001	79.1526	76.89	79.8034	46.9523	BnaC04g26820D	LK032032	31714	35784	-	2210	protein_coding	RNA polymerase sigma factor [Source:UniProtKB/TrEMBL;Acc:A0A078FLN3]	Ribosomal_S21e
GSBRNA2T00040705001	89.0092	80.1542	86.3378	96.2879	BnaC09g32320D	LK032224	343390	345659	+	1587	protein_coding	BnaC09g32320D protein [Source:UniProtKB/TrEMBL;Acc:A0A078GVH0]	-
GSBRNA2T00134679001	89.6323	85.4899	89.6295	45.7414	BnaC09g06240D	LK031824	142407	143295	-	439	protein_coding	-	-
GSBRNA2T00019333001	57.1829	54.0779	136.529	39.2553	BnaC08g42970D	LK032134	356571	358767	-	1049	protein_coding	BnaC08g42970D protein [Source:UniProtKB/TrEMBL;Acc:A0A078GDE6]	-
GSBRNA2T00059727001	76.3864	74.6958	74.8593	53.5322	BnaC03g74260D	LK035845	8782	10380	+	741	protein_coding	Peptidylprolyl isomerase [Source:UniProtKB/TrEMBL;Acc:A0A078JK66]	FKBP_C
GSBRNA2T00103943001	82.4043	85.5297	92.2008	70.3931	BnaC09g46310D	LK031897	98685	99729	+	833	protein_coding	-	Ras
GSBRNA2T00002720001	42.3196	41.2648	56.8931	38.8597	BnaC05g02150D	LK032083	234173	235038	-	866	protein_coding	BnaC05g02150D protein [Source:UniProtKB/TrEMBL;Acc:A0A078FZJ3]	-
GSBRNA2T00096118001	84.7863	88.1007	93.2609	66.9691	BnaA03g47610D	LK032888	17476	21662	+	900	protein_coding	BnaA03g47610D protein [Source:UniProtKB/TrEMBL;Acc:A0A078IJV5]	-
GSBRNA2T00018868001	52.3458	52.3514	55.0247	45.3719	BnaA06g37040D	LK032130	423676	424590	+	843	protein_coding	BnaA06g37040D protein [Source:UniProtKB/TrEMBL;Acc:A0A078GBC7]	-
GSBRNA2T00013871001	22.8719	28.1741	20.1751	22.0833	BnaCnng72210D	LK045244	1717	2369	+	521	protein_coding	BnaCnng72210D protein [Source:UniProtKB/TrEMBL;Acc:A0A078JUS9]	-
GSBRNA2T00003334001	74.1137	69.5806	80.9108	65.8325	BnaA06g01340D	LK032992	33377	36584	+	1795	protein_coding	BnaA06g01340D protein [Source:UniProtKB/TrEMBL;Acc:A0A078IQP5]	RRM_1
GSBRNA2T00023760001	31.4947	30.4665	37.2195	30.8168	BnaC05g40270D	LK032145	96489	97933	-	1073	protein_coding	BnaC05g40270D protein [Source:UniProtKB/TrEMBL;Acc:A0A078GEQ2]	Ribosomal_S10
GSBRNA2T00107720001	0.630549	1.27144	1.06505	1.14906	BnaC01g11550D	LK031910	375723	377789	-	2067	protein_coding	-	RPE65
GSBRNA2T00148978001	85.8909	79.8125	84.6151	73.0833	BnaA03g07610D	LK031856	1454646	1456311	+	926	protein_coding	-	-
GSBRNA2T00127458001	84.8531	82.0555	80.7694	58.8682	BnaC08g35120D	LK031808	2108816	2109263	-	448	protein_coding	-	-
GSBRNA2T00104866001	45.4505	43.4292	48.5526	33.6692	BnaA05g24420D	LK031900	740974	742196	+	721	protein_coding	-	-
GSBRNA2T00151907001	82.3105	83.4462	81.3608	69.4966	BnaC02g04760D	LK031865	869971	871436	+	984	protein_coding	-	-
GSBRNA2T00083122001	71.6691	82.8711	75.8923	42.3025	BnaA02g17890D	LK032645	196600	197084	-	210	protein_coding	BnaA02g17890D protein [Source:UniProtKB/TrEMBL;Acc:A0A078I7B2]	-
GSBRNA2T00003026001	61.7999	66.6222	60.8587	55.9814	BnaCnng20380D	LK032979	4236	5658	-	940	protein_coding	BnaA03g19320D protein [Source:UniProtKB/TrEMBL;Acc:Q6LD03]	-
GSBRNA2T00013257001	83.2588	77.8805	88.4928	87.5397	BnaC06g01250D	LK032114	234283	235427	+	1000	protein_coding	BnaC06g01250D protein [Source:UniProtKB/TrEMBL;Acc:A0A078G315]	Ribosomal_L2_C
GSBRNA2T00049702001	80.1085	74.7111	88.9774	66.535	BnaC06g31510D	LK032012	305472	307186	+	1350	protein_coding	BnaA07g09950D protein [Source:UniProtKB/TrEMBL;Acc:A0A078FHQ2]	Arf
GSBRNA2T00099641001	88.0036	85.5203	85.3343	73.2384	BnaA07g23790D	LK031787	5110767	5111486	+	585	protein_coding	-	-
GSBRNA2T00058695001	104.157	87.0522	84.0145	41.7382	BnaCnng53310D	LK035701	3748	4222	-	303	protein_coding	BnaCnng53310D protein [Source:UniProtKB/TrEMBL;Acc:A0A078JKS7]	-
GSBRNA2T00060092001	90.8005	84.6241	89.8766	83.0718	BnaAnng04450D	LK032369	195396	198169	-	1460	protein_coding	BnaAnng04450D protein [Source:UniProtKB/TrEMBL;Acc:A0A078HFK7]	-
GSBRNA2T00143171001	17.9713	18.5872	16.0813	16.4067	BnaA02g03400D	LK031842	252192	254003	-	1207	protein_coding	-	-
GSBRNA2T00134806001	82.8705	71.6386	83.868	82.2095	BnaC09g06980D	LK031824	712029	713789	-	1135	protein_coding	-	-
GSBRNA2T00154198001	61.7546	53.6785	71.8187	56.001	BnaA10g14710D	LK031872	636527	640302	+	2808	protein_coding	-	Glycos_transf_1
GSBRNA2T00139716001	25.8849	24.0115	26.0127	22.5657	BnaC08g17080D	LK031834	1327773	1329899	-	1248	protein_coding	-	-
GSBRNA2T00132739001	82.6625	82.9169	83.2847	61.653	BnaA05g02690D	LK031819	707281	708242	-	809	protein_coding	BnaC04g02530D protein [Source:UniProtKB/TrEMBL;Acc:A0A078IWX7]	-
GSBRNA2T00102072001	68.5763	65.3179	70.0923	52.003	BnaA07g26960D	LK031892	745832	746811	+	710	protein_coding	-	Usp
GSBRNA2T00112030001	90.5215	94.1188	96.5049	73.1653	BnaA03g28000D	LK031800	1942962	1944306	-	1121	protein_coding	-	-
GSBRNA2T00062133001	34.5611	32.4266	21.0358	25.4022	BnaC03g48330D	LK032377	47201	47455	+	255	protein_coding	BnaC03g48330D protein [Source:UniProtKB/TrEMBL;Acc:A0A078HGD5]	-
GSBRNA2T00032369001	81.7612	83.6236	43.5993	187.24	BnaCnng03460D	LK032003	527653	528888	+	783	protein_coding	BnaC04g42020D protein [Source:UniProtKB/TrEMBL;Acc:A0A078F7G5]	HSP70
GSBRNA2T00154665001	64.9065	62.8503	68.1486	58.8813	BnaC07g40900D	LK031873	1004301	1007640	+	1976	protein_coding	-	adh_short
GSBRNA2T00132364001	84.5433	82.899	81.9406	65.4904	BnaC03g19300D	LK031818	1002349	1003632	-	820	protein_coding	-	-
GSBRNA2T00021194001	82.8679	76.5669	92.394	65.0108	BnaA06g02320D	LK032136	452461	454226	-	892	protein_coding	BnaA06g02320D protein [Source:UniProtKB/TrEMBL;Acc:A0A078G8S9]	RRM_1
GSBRNA2T00038740001	32.9109	32.9244	30.9296	35.9737	BnaA07g04740D	LK032211	239411	241932	+	2015	protein_coding	Glucose-1-phosphate adenylyltransferase small subunit, chloroplastic [Source:UniProtKB/Swiss-Prot;Acc:Q9M462]	-
GSBRNA2T00128536001	84.2196	90.6116	94.6517	66.0321	BnaC07g18650D	LK031812	33911	35414	-	874	protein_coding	BnaAnng16950D protein [Source:UniProtKB/TrEMBL;Acc:A0A078EHJ4]	-
GSBRNA2T00018512001	74.174	69.2419	80.0041	60.2657	BnaC01g39780D	LK032128	24961	25895	+	779	protein_coding	BnaC01g39780D protein [Source:UniProtKB/TrEMBL;Acc:A0A078GBS1]	LSM
GSBRNA2T00131610001	94.4829	110.492	91.0566	87.8266	BnaA01g11420D	LK031816	1634203	1636224	-	1611	protein_coding	-	-
GSBRNA2T00132541001	83.2862	80.8011	84.6737	67.9664	BnaC03g20600D	LK031818	1920035	1921817	-	1278	protein_coding	-	RRM_1
GSBRNA2T00084781001	92.52	81.9086	94.6384	72.3547	BnaA02g22240D	LK032048	101273	102445	-	862	protein_coding	BnaA02g22240D protein [Source:UniProtKB/TrEMBL;Acc:A0A078FPT5]	-
GSBRNA2T00029137001	31.2073	34.4639	30.773	29.2771	BnaC06g04130D	LK032170	234227	234843	+	531	protein_coding	BnaC06g04130D protein [Source:UniProtKB/TrEMBL;Acc:A0A078GKS4]	-
GSBRNA2T00017087001	95.0884	82.3103	91.4271	75.7028	BnaAnng37870D	LK046335	178	1576	+	623	protein_coding	BnaAnng37870D protein (Fragment) [Source:UniProtKB/TrEMBL;Acc:A0A078K197]	-
GSBRNA2T00092982001	92.744	91.4231	99.0569	62.8573	BnaCnng17200D	LK032831	46445	47030	-	529	protein_coding	Histone H3 [Source:UniProtKB/TrEMBL;Acc:A0A078CWM8]	Histone
GSBRNA2T00081347001	26.3684	24.4993	23.0975	23.8295	BnaA02g05040D	LK032613	53647	54979	+	1231	protein_coding	BnaA02g05040D protein [Source:UniProtKB/TrEMBL;Acc:A0A078I4Y1]	-
GSBRNA2T00000251001	93.3296	94.1499	113.224	82.3212	BnaA05g27190D	LK031986	350428	351890	+	930	protein_coding	BnaA05g27160D protein [Source:UniProtKB/TrEMBL;Acc:A0A078F9M6]	-
GSBRNA2T00075078001	65.0947	80.9745	90.6827	66.7666	BnaA04g10330D	LK032529	186985	188365	-	942	protein_coding	BnaA04g10330D protein [Source:UniProtKB/TrEMBL;Acc:A0A078HVV2]	-
GSBRNA2T00008537001	104.426	98.1934	96.9283	83.3376	BnaCnng24330D	LK033163	63488	65242	-	1301	protein_coding	60S acidic ribosomal protein P0 [Source:UniProtKB/TrEMBL;Acc:A0A078IVX8]	-
GSBRNA2T00101633001	65.9726	64.0992	58.1472	50.3104	BnaC03g26110D	LK031890	990952	992172	-	786	protein_coding	-	Usp
GSBRNA2T00037045001	21.3468	18.4214	19.8753	19.3029	BnaA09g36240D	LK032201	24213	29691	-	3156	protein_coding	S-acyltransferase [Source:UniProtKB/TrEMBL;Acc:A0A078GRA6]	-
GSBRNA2T00138805001	115.127	121.261	88.3665	103.086	BnaA03g22520D	LK031832	672786	673576	-	693	protein_coding	-	-
GSBRNA2T00065481001	75.8185	81.2465	80.9616	61.6911	BnaA07g02080D	LK032417	312456	313745	+	828	protein_coding	Peptidyl-prolyl cis-trans isomerase [Source:UniProtKB/TrEMBL;Acc:A0A078HI74]	-
GSBRNA2T00057577001	55.3263	57.7767	58.6278	51.1286	BnaA01g27460D	LK032344	193993	195283	-	806	protein_coding	BnaA01g27460D protein [Source:UniProtKB/TrEMBL;Acc:A0A078HDU4]	Usp
GSBRNA2T00128386001	52.8394	53.1095	54.8174	41.543	BnaA07g06450D	LK031811	1312829	1314678	+	767	protein_coding	-	Cyanate_lyase
GSBRNA2T00103646001	33.6768	41.9285	47.4788	29.9255	BnaC06g36120D	LK031797	2389680	2390453	+	704	protein_coding	50S ribosomal protein L31, chloroplastic [Source:Projected from Arabidopsis thaliana (AT1G75350) UniProtKB/Swiss-Prot;Acc:Q9FWS4]	-
GSBRNA2T00021782001	69.6364	70.1819	86.2942	51.7044	BnaA04g05280D	LK032141	583652	584958	-	627	protein_coding	BnaA04g05280D protein [Source:UniProtKB/TrEMBL;Acc:A0A078GCX1]	-
GSBRNA2T00097529001	66.7527	65.5827	75.174	51.966	BnaCnng19730D	LK032941	59139	61020	-	1145	protein_coding	BnaCnng19730D protein [Source:UniProtKB/TrEMBL;Acc:A0A078IN19]	-
GSBRNA2T00138881001	58.8734	62.0593	63.2656	44.173	BnaA03g21840D	LK031832	1037691	1038881	+	817	protein_coding	-	Usp
GSBRNA2T00029131001	33.5146	33.3898	31.6267	22.2088	BnaC06g04090D	LK032170	218025	218643	+	550	protein_coding	BnaC06g04090D protein [Source:UniProtKB/TrEMBL;Acc:A0A078GIT7]	-
GSBRNA2T00108256001	69.4804	83.3827	57.2029	65.6357	BnaC04g34480D	LK031912	1183504	1183980	+	477	protein_coding	-	-
GSBRNA2T00038928001	86.3249	83.6745	89.7284	85.6244	BnaC05g44040D	LK032213	160000	161614	-	1187	protein_coding	BnaC05g44040D protein [Source:UniProtKB/TrEMBL;Acc:A0A078GS81]	-
GSBRNA2T00027759001	38.0818	34.9312	38.3273	40.8381	BnaA09g51670D	LK033808	38582	41354	+	1457	protein_coding	BnaA09g51670D protein [Source:UniProtKB/TrEMBL;Acc:A0A078J862]	S1
GSBRNA2T00049009001	37.4121	36.6504	36.3629	22.44	BnaA03g47100D	LK032008	822158	823340	+	822	protein_coding	Acyl carrier protein [Source:UniProtKB/TrEMBL;Acc:A0A078FCL4]	PP-binding
[truncated: 102,574 more rows]

## Sheet: Table S2 GRP7vsInput_mRNAs
gene_id	BnGRP7_1	BnGRP7_2	BnGRP7_3	GRP7_Input	GRP7	Input	log2FoldChange	pvalue	padj	gene_name	gene_chr	gene_start	gene_end	gene_strand	gene_length	gene_biotype	gene_description	tf_family	BnGRP7_1_count	BnGRP7_2_count	BnGRP7_3_count	GRP7_Input_count	BnGRP7_1_fpkm	BnGRP7_2_fpkm	BnGRP7_3_fpkm	GRP7_Input_fpkm
GSBRNA2T00036093001	497.166	635.434	521.839	2399.07	551.48	2399.07	-2.12108	1.59575e-40	1.05144e-35	BnaUnng00730D	LK034118	14310	15869	+	474	protein_coding	BnaUnng00730D protein [Source:UniProtKB/TrEMBL;Acc:A0A078J6T6]	-	498	618	521	2467	32.6032	41.7862	34.0811	160.54
GSBRNA2T00154904001	179.702	130.731	197.311	698.228	169.248	698.228	-2.04332	3.05998e-21	1.00811e-16	BnaA03g37360D	LK031874	712998	714501	-	1504	protein_coding	-	-	180	127	197	718	3.71394	2.70631	4.06137	14.7255
GSBRNA2T00123386001	2243.26	1962.19	2028.25	712.815	2077.9	712.815	1.5434	3.64883e-20	8.01405e-16	BnaA04g22480D	LK031974	903583	904065	-	353	protein_coding	-	-	2247	1908	2025	733	197.532	173.231	177.871	64.0504
GSBRNA2T00124712001	8434.92	7661.5	9587.37	2926.15	8561.26	2926.15	1.54879	8.87204e-19	1.46145e-14	BnaA03g18970D	LK031980	94939	97834	+	1190	protein_coding	BnaA03g18970D protein [Source:UniProtKB/TrEMBL;Acc:A0A078F3N1]	AP2	8449	7450	9572	3009	220.327	200.647	249.408	77.9952
GSBRNA2T00110574001	1346.75	1383.19	1516.43	497.9	1415.46	497.9	1.50711	1.31617e-18	1.73445e-14	BnaC03g37060D	LK031921	488957	490440	+	766	protein_coding	-	-	1349	1345	1514	512	54.6503	56.275	61.2845	20.6174
GSBRNA2T00155160001	2191.35	2002.26	1873.01	718.65	2022.21	718.65	1.49241	1.68582e-18	1.85131e-14	BnaC04g46860D	LK031875	332092	332590	+	362	protein_coding	-	-	2195	1947	1870	739	188.164	172.377	160.172	62.9693
GSBRNA2T00125165001	2546.75	2115.47	2574.12	836.318	2412.11	836.318	1.52809	1.6162e-17	1.52131e-13	BnaC03g35680D	LK031982	283269	283779	-	343	protein_coding	BnaC03g35680D protein [Source:UniProtKB/TrEMBL;Acc:A0A078F0I8]	-	2551	2057	2570	860	230.795	192.204	232.323	77.3387
GSBRNA2T00023744001	4215.96	3967.54	4688.51	1624.02	4290.67	1624.02	1.40159	1.93405e-17	1.59293e-13	BnaC05g40380D	LK032145	37294	38121	-	568	protein_coding	BnaC05g40380D protein [Source:UniProtKB/TrEMBL;Acc:A0A078GDY8]	-	4223	3858	4681	1670	230.719	217.689	255.531	90.6903
GSBRNA2T00103524001	1547.42	1403.79	1579.53	569.863	1510.25	569.863	1.40596	5.40125e-17	3.95432e-13	BnaC06g35200D	LK031797	1948673	1949909	-	657	protein_coding	-	-	1550	1365	1577	586	73.2109	66.587	74.4252	27.5122
GSBRNA2T00094565001	1529.45	1442.83	1415.27	579.587	1462.52	579.587	1.33518	2.84439e-16	1.87417e-12	BnaA09g20840D	LK032066	653932	654757	+	826	protein_coding	BnaA09g20840D protein [Source:UniProtKB/TrEMBL;Acc:A0A078FUP5]	-	1532	1403	1413	596	57.5557	54.4377	53.0415	22.2566
GSBRNA2T00078540001	1293.84	1099.4	1191.91	443.442	1195.05	443.442	1.43007	1.23479e-15	7.39641e-12	BnaC02g01330D	LK032040	6267	7052	+	390	protein_coding	BnaAnng06270D protein [Source:UniProtKB/TrEMBL;Acc:A0A078HTV1]	-	1296	1069	1190	456	103.122	87.8487	94.6098	36.0656
GSBRNA2T00010424001	2155.41	1872.71	1802.89	4317.75	1943.67	4317.75	-1.15142	2.736e-15	1.50229e-11	BnaA09g56670D	LK033186	49168	53279	+	2484	protein_coding	BnaA09g56670D protein [Source:UniProtKB/TrEMBL;Acc:A0A078IQA0]	-	2159	1821	1800	4440	26.9719	23.4953	22.4685	55.1346
GSBRNA2T00017630001	2039.6	1914.86	1923.08	843.125	1959.18	843.125	1.21632	7.92993e-15	4.01925e-11	BnaA09g56740D	LK033445	7212	8342	-	466	protein_coding	BnaA06g09940D protein [Source:UniProtKB/TrEMBL;Acc:A0A078HFL6]	-	2043	1862	1920	867	136.048	128.061	127.752	57.3886
GSBRNA2T00014958001	4953.73	4717.21	5115.2	2216.25	4928.71	2216.25	1.15306	1.27613e-14	6.006e-11	BnaCnng27910D	LK033369	13365	14630	+	606	protein_coding	BnaCnng27910D protein [Source:UniProtKB/TrEMBL;Acc:A0A078J054]	-	4962	4587	5107	2279	254.094	242.593	261.305	116.002
GSBRNA2T00004531001	543.093	551.203	533.857	192.546	542.718	192.546	1.49435	1.74482e-14	7.66441e-11	BnaA08g11760D	LK033041	5932	6286	+	232	protein_coding	BnaA08g11760D protein [Source:UniProtKB/TrEMBL;Acc:A0A078IPV8]	-	544	536	533	198	72.7647	74.0456	71.2349	26.3251
GSBRNA2T00073402001	587.008	1034.4	949.518	2852.24	856.975	2852.24	-1.73469	4.02748e-14	1.65857e-10	BnaA09g15260D	LK032504	27673	30158	-	2243	protein_coding	BnaA09g15260D protein [Source:UniProtKB/TrEMBL;Acc:A0A078HY85]	-	588	1006	948	2933	8.135	14.3744	13.1049	40.3344
GSBRNA2T00065649001	5037.59	5053.49	5721.17	2312.52	5270.75	2312.52	1.18851	5.0378e-14	1.95259e-10	BnaA10g11350D	LK032420	253536	254337	-	637	protein_coding	BnaA10g11350D protein [Source:UniProtKB/TrEMBL;Acc:A0A078HK83]	-	5046	4914	5712	2378	245.82	247.24	278.037	115.15
GSBRNA2T00096991001	1242.93	1020.24	1250	459.974	1171.06	459.974	1.34805	8.15214e-13	2.95283e-09	BnaA01g30750D	LK032922	55774	56494	+	422	protein_coding	BnaA01g30750D protein [Source:UniProtKB/TrEMBL;Acc:A0A078IKP6]	-	1245	992	1248	473	91.5517	75.3393	91.6972	34.5733
GSBRNA2T00122212001	1466.56	1351.29	1206.94	2810.42	1341.59	2810.42	-1.06677	8.51476e-13	2.95283e-09	BnaA09g49140D	LK031968	647402	649370	+	1735	protein_coding	-	GTP_EFTU	1469	1314	1205	2890	26.2744	24.2727	21.5348	51.3796
GSBRNA2T00103996001	2.77556e-17	2.77556e-17	2.77556e-17	45.7036	2.77556e-17	45.7036	-8.51853	1.04e-12	3.42628e-09	BnaC09g45930D	LK031897	293839	295576	-	1316	protein_coding	-	-	0	0	0	47	0	0	0	1.10163
GSBRNA2T00022300001	9.97926	32.7228	8.01766	208.105	16.9066	208.105	-3.61155	1.8597e-12	5.83504e-09	BnaA05g33630D	LK033583	29	7202	-	6806	protein_coding	BnaA05g33630D protein [Source:UniProtKB/TrEMBL;Acc:A0A078IYY7]	-	10	32	8	214	0.0455951	0.150689	0.0364462	0.969872
GSBRNA2T00140451001	1052.25	961.564	989.587	437.607	1001.13	437.607	1.19374	2.27962e-12	6.82745e-09	BnaC03g06910D	LK031791	1209912	1210750	+	371	protein_coding	-	-	1054	935	988	450	88.161	80.7719	82.5728	37.4138
GSBRNA2T00000629001	288.517	380.313	218.359	908.281	295.73	908.281	-1.61869	3.0221e-12	8.65767e-09	BnaC03g54740D	LK031988	884097	887763	-	2243	protein_coding	BnaC03g54740D protein [Source:UniProtKB/TrEMBL;Acc:A0A078FA89]	Pro_isomerase	289	370	218	934	3.99833	5.28682	3.01357	12.8443
GSBRNA2T00008721001	418.308	376.363	291.474	916.06	362.048	916.06	-1.33899	4.15881e-12	1.14177e-08	BnaA06g40510D	LK033173	18303	21866	-	2841	protein_coding	BnaA06g40510D protein [Source:UniProtKB/TrEMBL;Acc:A0A078IT43]	Coatomer_WDAD	419	366	291	942	4.5767	4.12888	3.17596	10.2276
GSBRNA2T00099185001	790.682	728.113	726.166	318.966	748.32	318.966	1.22996	6.17853e-12	1.62841e-08	BnaA07g20130D	LK031787	3164192	3165208	+	521	protein_coding	-	-	792	708	725	328	47.1734	43.553	43.1474	19.4191
GSBRNA2T00121060001	3206.65	3076.96	3596.76	1526.77	3293.46	1526.77	1.10908	6.70881e-12	1.70017e-08	BnaA01g04920D	LK031804	135079	136773	+	543	protein_coding	-	-	3212	2992	3591	1570	183.563	176.597	205.055	89.1851
GSBRNA2T00023041001	837.599	977.925	874.403	1810.73	896.643	1810.73	-1.01399	1.13781e-11	2.77667e-08	BnaA06g40230D	LK033631	25750	27212	-	324	protein_coding	BnaA06g40230D protein [Source:UniProtKB/TrEMBL;Acc:A0A078J368]	Pyr_redox_2	839	951	873	1862	80.3575	94.0715	83.5455	177.267
GSBRNA2T00039025001	604.994	483.424	568.911	206.16	552.443	206.16	1.42167	2.13895e-11	5.0334e-08	BnaC05g44770D	LK032213	542983	543511	-	369	protein_coding	BnaC05g44770D protein [Source:UniProtKB/TrEMBL;Acc:A0A078GNH1]	-	606	470	568	212	50.9631	40.822	47.7283	17.7216
GSBRNA2T00132178001	908.482	1093.06	861.385	2002.3	954.31	2002.3	-1.06917	3.05067e-11	6.92024e-08	BnaC03g17820D	LK031818	82258	90425	-	4844	protein_coding	-	Myosin_head	910	1063	860	2059	5.82971	7.03318	5.50488	13.1113
GSBRNA2T00090178001	3101.82	3264.04	2988.79	1554.97	3118.22	1554.97	1.00375	3.15081e-11	6.92024e-08	BnaC02g34580D	LK032058	774621	776094	+	1474	protein_coding	BnaC02g34580D protein [Source:UniProtKB/TrEMBL;Acc:A0A078FSF1]	-	3107	3174	2984	1599	65.4114	69.0131	62.7704	33.4614
GSBRNA2T00125563001	1924.79	1899.42	1856.98	944.262	1893.73	944.262	1.00387	3.28441e-11	6.96561e-08	BnaA05g13800D	LK031984	303131	303310	-	180	protein_coding	BnaA05g13800D protein [Source:UniProtKB/TrEMBL;Acc:A0A078GLR1]	-	1928	1847	1854	971	332.387	328.864	319.368	166.395
GSBRNA2T00073988001	345.43	326.948	202.335	864.52	291.571	864.52	-1.56772	3.38291e-11	6.96561e-08	BnaA01g05610D	LK032511	203708	207018	+	2795	protein_coding	BnaA01g05610D protein [Source:UniProtKB/TrEMBL;Acc:A0A078HX91]	Coatomer_WDAD	346	318	202	889	3.84153	3.64643	2.2409	9.81099
GSBRNA2T00046524001	35.9405	49.2336	19.0375	205.188	34.7372	205.188	-2.55828	6.3713e-11	1.16612e-07	BnaA06g19600D	LK032264	404920	406728	+	1205	protein_coding	BnaA06g19600D protein [Source:UniProtKB/TrEMBL;Acc:A0A078H270]	-	36	48	19	211	0.927097	1.27666	0.4889	5.40117
GSBRNA2T00139038001	969.381	981.083	1023.64	470.671	991.368	470.671	1.0745	9.76895e-11	1.63587e-07	BnaA03g20460D	LK031832	1639028	1639520	+	493	protein_coding	-	-	971	954	1022	484	61.1198	62.0189	64.2773	30.2825
GSBRNA2T00103071001	254.577	231.408	232.374	542.634	239.453	542.634	-1.17972	9.85382e-11	1.63587e-07	BnaA08g23780D	LK031895	1139957	1143671	-	2518	protein_coding	-	-	255	225	232	558	3.14264	2.86384	2.85684	6.83551
GSBRNA2T00077509001	2254.24	2001.31	2517.03	1025.95	2257.53	1025.95	1.13774	9.87588e-11	1.63587e-07	BnaA05g15290D	LK032573	147093	148005	+	568	protein_coding	BnaA05g15290D protein [Source:UniProtKB/TrEMBL;Acc:A0A078I2V7]	-	2258	1946	2513	1055	123.363	109.804	137.182	57.2924
GSBRNA2T00032693001	2821.29	2413.74	3627.81	1088.19	2954.28	1088.19	1.4408	9.93089e-11	1.63587e-07	BnaC09g39910D	LK032175	434374	434439	+	66	protein_coding	BnaC09g39910D protein [Source:UniProtKB/TrEMBL;Acc:A0A078GJC8]	-	2826	2347	3622	1119	1328.73	1139.7	1701.6	522.973
GSBRNA2T00032831001	528.121	451.521	508.815	198.381	496.152	198.381	1.3221	1.16855e-10	1.87794e-07	BnaC09g11950D	LK032176	564624	564932	-	309	protein_coding	BnaC09g11950D protein [Source:UniProtKB/TrEMBL;Acc:A0A078GGM0]	-	529	439	508	204	53.126	45.5332	50.9752	20.3641
GSBRNA2T00044079001	4345.74	3937.76	5224.37	1960.49	4502.62	1960.49	1.19952	1.35428e-10	2.07519e-07	BnaC07g47800D	LK034639	8800	9156	+	357	protein_coding	BnaA07g04280D protein [Source:UniProtKB/TrEMBL;Acc:A0A078H6B1]	-	4353	3829	5216	2016	378.382	343.747	453.026	174.187
GSBRNA2T00155549001	1380.69	1475.7	1446.32	711.843	1434.24	711.843	1.01049	1.49765e-10	2.19289e-07	BnaC08g30470D	LK031795	748677	749358	-	563	protein_coding	-	-	1383	1435	1444	732	76.2296	81.6894	79.5266	40.1047
GSBRNA2T00071664001	1184.03	1137.39	1108.78	554.303	1143.4	554.303	1.04442	1.69591e-10	2.42921e-07	BnaAnng06270D	LK032478	158967	159830	+	416	protein_coding	BnaAnng06270D protein [Source:UniProtKB/TrEMBL;Acc:A0A078HTV1]	-	1186	1106	1107	570	88.471	85.2087	82.5103	42.2644
GSBRNA2T00094652001	311.481	243.843	344.547	86.5471	299.957	86.5471	1.79189	3.44907e-10	4.54518e-07	BnaA09g06080D	LK032067	320306	320885	+	580	protein_coding	BnaA09g06080D protein [Source:UniProtKB/TrEMBL;Acc:A0A078FUQ8]	-	312	237	344	89	16.6931	13.0961	18.3901	4.7332
GSBRNA2T00108932001	963.394	781.673	1010.62	390.929	918.561	390.929	1.23233	5.2092e-10	6.60065e-07	BnaC08g25680D	LK031799	328469	330278	+	1193	protein_coding	-	-	965	760	1009	402	25.1013	20.4172	26.2243	10.3939
GSBRNA2T00023775001	361.399	361.943	287.466	733.237	336.936	733.237	-1.12164	7.7311e-10	9.26345e-07	BnaC05g40140D	LK032145	157696	163115	+	3806	protein_coding	BnaC05g40140D protein [Source:UniProtKB/TrEMBL;Acc:A0A078GAY2]	-	362	352	287	754	2.95155	2.96412	2.33812	6.11076
GSBRNA2T00058695001	1015.31	846.396	822.322	398.709	894.676	398.709	1.16584	9.43885e-10	1.11058e-06	BnaCnng53310D	LK035701	3748	4222	-	303	protein_coding	BnaCnng53310D protein [Source:UniProtKB/TrEMBL;Acc:A0A078JKS7]	-	1017	823	821	410	104.157	87.0522	84.0145	41.7382
GSBRNA2T00050840001	663.893	631.44	636.02	304.379	643.785	304.379	1.08042	1.19003e-09	1.30438e-06	BnaC06g15890D	LK032284	162600	164179	+	1046	protein_coding	BnaC06g15890D protein [Source:UniProtKB/TrEMBL;Acc:A0A078H2K2]	-	665	614	635	313	19.7288	18.813	18.8233	9.23008
GSBRNA2T00085735001	1353.74	1472.49	858.388	3171.21	1228.21	3171.21	-1.36843	1.21976e-09	1.30438e-06	BnaC04g42020D	LK032054	746668	747780	+	782	protein_coding	BnaC04g42020D protein [Source:UniProtKB/TrEMBL;Acc:A0A078F7G5]	HSP70	1356	1432	857	3261	53.81	58.6893	33.9804	128.628
GSBRNA2T00033315001	732.776	852.417	629.014	1531.63	738.069	1531.63	-1.05327	1.26025e-09	1.30579e-06	BnaA05g14600D	LK032181	368221	370914	-	2085	protein_coding	BnaA05g14600D protein [Source:UniProtKB/TrEMBL;Acc:A0A078GKT1]	Na_Ca_ex	734	829	628	1575	10.9245	12.743	9.33915	23.3006
GSBRNA2T00004277001	2496.83	2257.37	2791.47	1228.22	2515.22	1228.22	1.03408	1.26924e-09	1.30579e-06	BnaC04g53170D	LK033030	33702	35133	+	704	protein_coding	BnaA04g26120D protein [Source:UniProtKB/TrEMBL;Acc:A0A078HI71]	-	2501	2195	2787	1263	110.243	99.9273	122.749	55.338
GSBRNA2T00011669001	97.8362	115.099	84.1391	288.82	99.0249	288.82	-1.54345	1.28815e-09	1.30579e-06	BnaA07g38120D	LK033249	2	4815	-	3743	protein_coding	BnaA07g38120D protein (Fragment) [Source:UniProtKB/TrEMBL;Acc:A0A078IWZ0]	-	98	112	84	297	0.812486	0.959004	0.695846	2.44754
GSBRNA2T00103332001	69.8842	65.8276	66.1065	211.023	67.2728	211.023	-1.64745	1.45606e-09	1.43194e-06	BnaC06g33590D	LK031797	1090028	1095444	+	3741	protein_coding	-	-	70	64	66	217	0.580657	0.548295	0.547029	1.78922
GSBRNA2T00088787001	93.8448	108.902	64.1099	294.655	88.9521	294.655	-1.7268	1.4798e-09	1.43388e-06	BnaC06g02580D	LK032753	143840	151885	+	4288	protein_coding	BnaC06g02580D protein (Fragment) [Source:UniProtKB/TrEMBL;Acc:A0A078IFK8]	-	94	106	64	303	0.680272	0.79227	0.462785	2.17962
GSBRNA2T00015447001	326.453	392.76	327.528	727.402	348.913	727.402	-1.05988	1.79307e-09	1.68779e-06	BnaC03g54010D	LK032117	198236	205305	+	4705	protein_coding	BnaC03g54010D protein [Source:UniProtKB/TrEMBL;Acc:A0A078G919]	Ribonuclease_3	327	382	327	748	2.15674	2.60211	2.15497	4.90382
GSBRNA2T00146665001	4521.45	3686.88	5445.72	1879.77	4551.35	1879.77	1.2757	2.00281e-09	1.85867e-06	BnaA07g32150D	LK031850	1674762	1675380	-	522	protein_coding	Defensin 1.2 [Source:UniProtKB/TrEMBL;Acc:Q58QQ0]	-	4529	3585	5437	1933	269.241	220.111	322.955	114.223
GSBRNA2T00150442001	207.654	185.17	225.358	466.781	206.061	466.781	-1.17897	3.16975e-09	2.7124e-06	BnaA10g01280D	LK031861	891928	895241	-	2304	protein_coding	-	Glyco_hydro_3_C	208	180	225	480	2.8015	2.50387	3.02799	6.42616
GSBRNA2T00136995001	688.852	642.754	638.024	316.049	656.543	316.049	1.05448	3.22737e-09	2.7263e-06	BnaC08g35860D	LK031826	1897695	1897979	+	285	protein_coding	-	-	690	625	637	325	75.1301	70.2842	69.3024	35.1748
GSBRNA2T00088419001	61.8986	71.8831	37.0667	225.61	56.9495	225.61	-1.98395	3.43366e-09	2.80373e-06	BnaAnng09360D	LK032744	60384	71764	+	4209	protein_coding	BnaAnng09360D protein [Source:UniProtKB/TrEMBL;Acc:A0A078IEV4]	S1	62	70	37	232	0.457112	0.533017	0.272569	1.70021
ENSRNA049479059	576.04	652.899	437.71	1236	555.55	1236	-1.15367	3.44669e-09	2.80373e-06	SSU_rRNA_eukarya	LK034348	10719	12525	+	1807	rRNA	Eukaryotic small subunit ribosomal RNA	-	577	635	437	1271	9.90894	11.2626	7.49855	21.696
GSBRNA2T00009742001	1405.65	1250.6	1602.56	670.027	1419.6	670.027	1.08313	4.05657e-09	3.22033e-06	BnaA09g03130D	LK032102	38940	40779	+	696	protein_coding	BnaA09g03130D protein [Source:UniProtKB/TrEMBL;Acc:A0A078G5F9]	-	1408	1216	1600	689	62.7774	55.9947	71.2795	30.5353
GSBRNA2T00066536001	167.72	257.793	75.136	822.704	166.883	822.704	-2.30038	4.29791e-09	3.2929e-06	BnaC03g15030D	LK032431	275615	281923	+	4448	protein_coding	BnaC03g15030D protein [Source:UniProtKB/TrEMBL;Acc:A0A078HMB5]	GATase_2	168	251	75	846	1.17207	1.80855	0.522818	5.86676
GSBRNA2T00014258001	614.975	494.764	673.074	242.142	594.271	242.142	1.29499	4.59436e-09	3.47957e-06	BnaC07g49260D	LK033326	57037	58359	+	618	protein_coding	40S ribosomal protein S27 [Source:UniProtKB/TrEMBL;Acc:A0A078IWV1]	-	616	481	672	249	30.9316	24.9447	33.7159	12.4281
GSBRNA2T00069607001	1239.93	1146.7	1367.19	618.486	1251.27	618.486	1.0165	4.83039e-09	3.61675e-06	BnaA02g27180D	LK032469	277617	278977	-	627	protein_coding	BnaA02g27180D protein [Source:UniProtKB/TrEMBL;Acc:A0A078HT09]	-	1242	1115	1365	636	61.4701	56.9941	67.5024	31.2883
GSBRNA2T00119380001	209.651	199.513	194.313	438.58	201.159	438.58	-1.124	6.28394e-09	4.54999e-06	BnaC05g18540D	LK031957	215086	222486	-	5032	protein_coding	-	-	210	194	194	451	1.29506	1.23562	1.1954	2.76458
GSBRNA2T00154807001	323.462	311.584	275.445	616.541	303.497	616.541	-1.02226	8.29022e-09	5.74992e-06	BnaA03g36630D	LK031874	195862	201708	+	4601	protein_coding	-	-	324	303	275	634	2.18526	2.11063	1.85325	4.2504
GSBRNA2T00087562001	265.561	246.789	200.327	73.9051	237.559	73.9051	1.68278	8.54507e-09	5.86494e-06	BnaAnng09020D	LK032719	19840	20850	-	589	protein_coding	HVA22-like protein [Source:UniProtKB/TrEMBL;Acc:A0A078IDS1]	TB2_DP1_HVA22	266	240	200	76	14.0144	13.0593	10.5285	3.98007
GSBRNA2T00013975001	1126.12	1035.65	1308.09	550.413	1156.62	550.413	1.07123	8.66004e-09	5.88258e-06	BnaAnng13110D	LK033311	63095	64665	+	607	protein_coding	BnaAnng13110D protein [Source:UniProtKB/TrEMBL;Acc:A0A078ITA2]	-	1128	1007	1306	566	57.6674	53.1696	66.7127	28.7621
GSBRNA2T00064968001	50.9146	63.6719	40.0688	187.684	51.5518	187.684	-1.86204	8.78727e-09	5.9081e-06	BnaC02g20690D	LK032412	224814	229461	-	2868	protein_coding	BnaC02g20690D protein [Source:UniProtKB/TrEMBL;Acc:A0A078HJ97]	Pkinase	51	62	40	193	0.551824	0.692843	0.432449	2.07573
GSBRNA2T00143235001	237.603	227.305	253.404	499.845	239.437	499.845	-1.06133	9.19534e-09	6.05881e-06	BnaA02g02890D	LK031842	480490	483022	-	1761	protein_coding	-	TBC	238	221	253	514	4.19399	4.02212	4.45466	9.00319
GSBRNA2T00079414001	299.499	328.005	285.46	610.706	304.321	610.706	-1.00477	1.03618e-08	6.69351e-06	BnaA05g26060D	LK032576	177101	182488	-	4020	protein_coding	BnaA05g26060D protein [Source:UniProtKB/TrEMBL;Acc:A0A078I2J4]	-	300	319	285	628	2.31582	2.54324	2.19823	4.81866
GSBRNA2T00053093001	338.436	284.954	375.598	122.528	332.996	122.528	1.44163	1.05533e-08	6.75102e-06	BnaC02g11980D	LK032302	301440	302269	-	532	protein_coding	BnaC02g11980D protein [Source:UniProtKB/TrEMBL;Acc:A0A078H600]	-	339	277	375	126	19.7741	16.6875	21.8561	7.30553
GSBRNA2T00084745001	149.752	183.914	92.1579	444.415	141.941	444.415	-1.64593	1.14211e-08	7.16702e-06	BnaC04g48550D	LK032047	728909	730176	-	1095	protein_coding	BnaC04g48550D protein [Source:UniProtKB/TrEMBL;Acc:A0A078FRA9]	-	150	179	92	457	4.25096	5.23915	2.60512	12.8734
GSBRNA2T00105116001	377.378	230.516	322.516	90.437	310.137	90.437	1.77667	1.5888e-08	9.60424e-06	BnaC04g41300D	LK031901	607603	608688	+	758	protein_coding	-	-	378	224	322	93	15.4751	9.47112	13.1717	3.78448
GSBRNA2T00135431001	298.505	280.739	249.403	565.973	276.216	565.973	-1.03463	1.62936e-08	9.75987e-06	BnaA10g18020D	LK031790	300379	304597	-	3447	protein_coding	-	-	299	273	249	582	2.69178	2.5383	2.23981	5.20804
GSBRNA2T00135951001	568.052	558.417	560.9	276.178	562.456	276.178	1.02581	2.00949e-08	1.17173e-05	BnaA10g22330D	LK031790	2226281	2227407	+	537	protein_coding	-	-	569	543	560	284	32.8812	32.4077	32.3346	16.3131
GSBRNA2T00121704001	565.058	522.444	540.867	261.591	542.79	261.591	1.05278	2.03689e-08	1.17729e-05	BnaC08g20790D	LK031966	388597	389875	+	579	protein_coding	Signal recognition particle 9 kDa protein [Source:UniProtKB/TrEMBL;Acc:A0A078EY19]	-	566	508	540	269	30.3352	28.1195	28.9181	14.3307
GSBRNA2T00043883001	287.519	277.705	325.519	115.721	296.914	115.721	1.35852	2.10975e-08	1.19838e-05	BnaA05g37090D	LK034604	5017	5997	-	843	protein_coding	BnaA05g37090D protein [Source:UniProtKB/TrEMBL;Acc:A0A078JE52]	Rhodanese	288	270	325	119	10.6017	10.265	11.9539	4.35424
GSBRNA2T00150749001	174.713	154.262	136.222	40.8412	155.066	40.8412	1.92147	2.49448e-08	1.39289e-05	BnaA08g17880D	LK031862	584484	585496	+	747	protein_coding	-	-	175	150	136	42	7.26988	6.43566	5.64511	1.73429
GSBRNA2T00101379001	1082.19	986.308	1326.12	522.212	1131.54	522.212	1.11547	2.85212e-08	1.56605e-05	BnaC01g34360D	LK031889	1133899	1134378	+	480	protein_coding	-	-	1084	959	1324	537	70.0806	64.0324	85.5265	34.5085
GSBRNA2T00053190001	99.8406	73.0489	63.1061	242.142	78.6652	242.142	-1.62039	3.11982e-08	1.69887e-05	BnaA10g11800D	LK032304	1	3476	+	2769	protein_coding	BnaA10g11800D protein [Source:UniProtKB/TrEMBL;Acc:A0A078H645]	-	100	71	63	249	1.12069	0.821784	0.705458	2.77376
GSBRNA2T00099953001	66.8836	104.762	73.12	8.74986	81.5887	8.74986	3.20233	3.40082e-08	1.75486e-05	BnaC07g44660D	LK031796	1287898	1288673	-	698	protein_coding	BnaA03g50800D protein [Source:UniProtKB/TrEMBL;Acc:A0A078IH19]	-	67	102	73	9	2.97872	4.68346	3.24281	0.397722
GSBRNA2T00131794001	289.518	330.002	227.371	622.376	282.297	622.376	-1.14047	3.6429e-08	1.83664e-05	BnaC06g20980D	LK031817	267603	275039	+	6694	protein_coding	-	C2	290	321	227	640	1.34438	1.53689	1.05146	2.94908
GSBRNA2T00080602001	220.637	186.154	166.271	432.745	191.021	432.745	-1.17919	3.67941e-08	1.83664e-05	BnaC04g06220D	LK032597	189489	195382	+	3647	protein_coding	BnaC04g06220D protein [Source:UniProtKB/TrEMBL;Acc:A0A078I1B2]	SAC3_GANP	221	181	166	445	1.88047	1.59062	1.41132	3.76372
GSBRNA2T00042040001	107.817	130.553	117.188	291.737	118.52	291.737	-1.29891	4.17565e-08	2.05324e-05	BnaC09g15610D	LK032232	291491	304440	+	4462	protein_coding	BnaC09g15610D protein [Source:UniProtKB/TrEMBL;Acc:A0A078GVJ1]	DUF1605	108	127	117	300	0.751111	0.912213	0.813037	2.07388
GSBRNA2T00069552001	1161.07	1318.21	723.172	2635.38	1067.48	2635.38	-1.30374	5.03784e-08	2.37102e-05	BnaA10g27070D	LK032468	282203	283551	-	863	protein_coding	BnaA10g27070D protein [Source:UniProtKB/TrEMBL;Acc:A0A078HRN3]	HSP70	1163	1282	722	2710	41.8195	47.6102	25.9406	96.8615
GSBRNA2T00112271001	228.621	245.692	166.274	494.01	213.529	494.01	-1.20984	7.39707e-08	3.29319e-05	BnaA07g10930D	LK031926	177076	182936	-	3877	protein_coding	-	-	229	239	166	508	1.83294	1.97572	1.3276	4.04167
ENSRNA049468396	306.486	310.609	370.59	135.17	329.228	135.17	1.28357	7.75204e-08	3.37346e-05	snoZ103	LK032068	499789	499888	+	100	snoRNA	Small nucleolar RNA Z103	-	307	302	370	139	95.2682	96.7897	114.724	42.8753
GSBRNA2T00044368001	640.932	715.644	501.812	1239.89	619.462	1239.89	-1.00113	7.80932e-08	3.37346e-05	BnaA03g49280D	LK032245	480192	485253	-	3003	protein_coding	26S proteasome non-ATPase regulatory subunit 2 homolog [Source:UniProtKB/TrEMBL;Acc:A0A078GXH9]	-	642	696	501	1275	6.63421	7.42807	5.17293	13.0963
GSBRNA2T00004654001	161.732	217.77	80.142	562.083	153.215	562.083	-1.87429	7.84521e-08	3.37346e-05	BnaAnng34320D	LK042667	566	2335	+	1253	protein_coding	BnaAnng34320D protein [Source:UniProtKB/TrEMBL;Acc:A0A078JYK8]	Lipoxygenase	162	212	80	578	4.01212	5.42259	1.97967	14.2288
GSBRNA2T00016078001	358.402	373.269	331.534	157.537	354.402	157.537	1.16894	8.17286e-08	3.40829e-05	BnaC09g46840D	LK032122	478821	480014	-	572	protein_coding	BnaC09g46840D protein [Source:UniProtKB/TrEMBL;Acc:A0A078GA84]	-	359	363	331	162	19.4764	20.3392	17.9426	8.73598
GSBRNA2T00032369001	2059.57	2100.83	1102.78	4622.13	1754.39	4622.13	-1.39753	8.38603e-08	3.47518e-05	BnaCnng03460D	LK032003	527653	528888	+	783	protein_coding	BnaC04g42020D protein [Source:UniProtKB/TrEMBL;Acc:A0A078F7G5]	HSP70	2063	2043	1101	4753	81.7612	83.6236	43.5993	187.24
GSBRNA2T00008409001	155.742	145.006	136.221	328.691	145.656	328.691	-1.17346	8.82465e-08	3.56721e-05	BnaCnng70410D	LK043768	1068	2357	+	1290	protein_coding	BnaA01g06610D protein [Source:UniProtKB/TrEMBL;Acc:A0A078JZD0]	-	156	141	136	338	3.75271	3.50309	3.26891	8.08202
GSBRNA2T00140335001	276.541	285.83	219.357	542.634	260.576	542.634	-1.05809	8.98053e-08	3.58622e-05	BnaC03g05900D	LK031791	776673	781287	-	2280	protein_coding	-	WD40	277	278	219	558	3.77012	3.9078	2.97826	7.54905
GSBRNA2T00067670001	14.9706	38.9099	15.0283	139.06	22.9696	139.06	-2.59115	9.03726e-08	3.58714e-05	BnaC05g52230D	LK036655	488	8139	+	3310	protein_coding	BnaC05g52230D protein (Fragment) [Source:UniProtKB/TrEMBL;Acc:A0A078JK77]	-	15	38	15	143	0.140628	0.367941	0.140513	1.3326
GSBRNA2T00150188001	566.063	516.194	351.573	1066.79	477.943	1066.79	-1.15821	9.15321e-08	3.59131e-05	BnaC03g46680D	LK031860	1470602	1471587	+	675	protein_coding	-	HSP70	567	502	351	1097	26.0669	23.8354	16.1234	50.1298
GSBRNA2T00124048001	548.092	439.156	405.655	196.436	464.301	196.436	1.24054	9.15678e-08	3.59131e-05	BnaC04g19210D	LK031976	126024	127311	-	737	protein_coding	-	-	549	427	405	202	23.1161	18.5688	17.0389	8.45428
GSBRNA2T00089234001	311.483	260.24	289.464	115.721	287.063	115.721	1.30993	9.49624e-08	3.68063e-05	BnaCnng64430D	LK039853	1442	1686	-	57	protein_coding	BnaCnng64430D protein [Source:UniProtKB/TrEMBL;Acc:A0A078JT50]	-	312	253	289	119	169.859	142.255	157.209	64.3969
GSBRNA2T00142043001	231.608	303.29	269.432	551.386	268.11	551.386	-1.04018	1.00055e-07	3.81077e-05	BnaA03g14780D	LK031838	1082629	1091901	+	4686	protein_coding	-	Myosin_head	232	295	269	567	1.53637	2.01763	1.77993	3.73227
GSBRNA2T00143851001	55.9053	52.4933	69.1071	180.876	59.1686	180.876	-1.60989	1.04543e-07	3.93619e-05	BnaC06g21530D	LK031843	1320149	1322032	-	1379	protein_coding	-	-	56	51	69	186	1.26018	1.1853	1.55145	4.16046
GSBRNA2T00016101001	37.9388	29.8572	33.0534	2.77556e-17	33.6165	2.77556e-17	8.07674	1.134e-07	4.17427e-05	BnaC09g46650D	LK032122	551046	551270	+	225	protein_coding	BnaC09g46650D protein [Source:UniProtKB/TrEMBL;Acc:A0A078G9E3]	-	38	29	33	0	5.24096	4.13083	4.54763	0
GSBRNA2T00086709001	490.179	522.415	545.873	257.701	519.489	257.701	1.01101	1.14534e-07	4.17749e-05	BnaA03g12130D	LK032696	179540	180520	+	473	protein_coding	BnaA03g12130D protein [Source:UniProtKB/TrEMBL;Acc:A0A078I854]	-	491	508	545	265	32.2129	34.4211	35.7264	17.2813
GSBRNA2T00132709001	62.888	129.326	65.1105	307.297	85.775	307.297	-1.83955	1.14756e-07	4.17749e-05	BnaA05g02980D	LK031819	537739	539411	-	1484	protein_coding	-	-	63	126	65	316	1.3174	2.72119	1.3581	6.56819
GSBRNA2T00084278001	51.9114	70.8595	47.0792	182.821	56.6167	182.821	-1.68933	1.16312e-07	4.21087e-05	BnaCnng62660D	LK038959	2	4214	-	1917	protein_coding	BnaCnng62660D protein (Fragment) [Source:UniProtKB/TrEMBL;Acc:A0A078JNY1]	-	52	69	47	188	0.841765	1.15358	0.760203	3.02502
GSBRNA2T00087150001	115.806	121.335	116.187	30.1441	117.776	30.1441	1.96149	1.19695e-07	4.30967e-05	BnaAnng08870D	LK032708	93932	97650	-	1068	protein_coding	BnaAnng08870D protein [Source:UniProtKB/TrEMBL;Acc:A0A078IDP1]	-	116	118	116	31	3.37052	3.54106	3.36776	0.89533
GSBRNA2T00054303001	561.063	475.216	650.036	250.894	562.105	250.894	1.16352	1.26707e-07	4.53735e-05	BnaA07g04280D	LK032313	403695	404051	-	357	protein_coding	BnaA07g04280D protein [Source:UniProtKB/TrEMBL;Acc:A0A078H6B1]	-	562	462	649	258	48.8515	41.4759	56.3677	22.2918
GSBRNA2T00112871001	137.772	94.7527	160.25	26.2543	130.925	26.2543	2.31266	1.39715e-07	4.94937e-05	BnaC06g27900D	LK031929	22503	23928	-	877	protein_coding	-	-	138	92	160	27	4.88303	3.3621	5.65684	0.949635
GSBRNA2T00001303001	565.062	515.203	427.691	225.61	502.652	225.61	1.15526	1.41287e-07	4.97829e-05	BnaA02g05180D	LK031993	33347	34198	+	766	protein_coding	BnaA02g05180D protein [Source:UniProtKB/TrEMBL;Acc:A0A078F7L6]	-	566	501	427	232	22.9296	20.9619	17.2843	9.34226
GSBRNA2T00058283001	116.801	162.358	116.19	325.774	131.783	325.774	-1.3053	1.83267e-07	6.16095e-05	BnaA04g15300D	LK032350	55981	58505	+	1072	protein_coding	BnaA04g15300D protein [Source:UniProtKB/TrEMBL;Acc:A0A078HC11]	KH_1	117	158	116	335	3.38689	4.72373	3.35519	9.63924
GSBRNA2T00024047001	99.8314	126.396	93.1529	268.398	106.46	268.398	-1.33341	2.20846e-07	7.06386e-05	BnaC04g43980D	LK032148	37686	39169	+	1123	protein_coding	BnaC04g43980D protein [Source:UniProtKB/TrEMBL;Acc:A0A078GEH2]	-	100	123	93	276	2.76331	3.51033	2.56778	7.58092
GSBRNA2T00072247001	312.479	286.963	324.519	134.198	307.987	134.198	1.19785	2.30798e-07	7.33056e-05	BnaA02g27670D	LK032487	44737	45246	-	510	protein_coding	BnaA02g27670D protein [Source:UniProtKB/TrEMBL;Acc:A0A078HSZ0]	-	313	279	324	138	19.0451	17.533	19.6983	8.34645
GSBRNA2T00000856001	116.804	169.469	79.1366	373.425	121.803	373.425	-1.61541	2.72707e-07	8.3016e-05	BnaC08g11060D	LK031990	70198	77392	-	5245	protein_coding	DNA-directed RNA polymerase subunit [Source:UniProtKB/TrEMBL;Acc:A0A078F649]	-	117	165	79	384	0.692229	1.00823	0.46702	2.25828
GSBRNA2T00123790001	276.538	288.957	275.442	121.556	280.312	121.556	1.20448	2.81822e-07	8.44056e-05	BnaC03g39130D	LK031805	973364	973787	+	260	protein_coding	-	-	277	281	275	125	33.061	34.6382	32.7954	14.8296
GSBRNA2T00016487001	63.9008	41.1827	37.0637	166.289	47.3824	166.289	-1.80842	2.91538e-07	8.69205e-05	BnaCnng28330D	LK033381	46867	56331	-	6530	protein_coding	BnaCnng28330D protein [Source:UniProtKB/TrEMBL;Acc:A0A078IXZ7]	-	64	40	37	171	0.304142	0.196322	0.175688	0.807748
GSBRNA2T00064738001	573.039	635.558	747.192	317.022	651.93	317.022	1.03984	3.0225e-07	8.97083e-05	BnaC04g00250D	LK032408	321431	322455	+	1025	protein_coding	Cytochrome c oxidase subunit 5C [Source:UniProtKB/TrEMBL;Acc:A0A078E3K5]	-	574	618	746	326	17.3779	19.3236	22.5667	9.81039
GSBRNA2T00089003001	147.754	172.668	118.195	345.223	146.206	345.223	-1.23913	3.18798e-07	9.40595e-05	BnaA04g15520D	LK032758	95692	102433	+	4580	protein_coding	BnaA04g15520D protein [Source:UniProtKB/TrEMBL;Acc:A0A078IGB0]	ABC2_membrane	148	168	118	355	1.00278	1.17562	0.798859	2.39087
GSBRNA2T00126479001	333.441	453.339	290.473	772.135	359.084	772.135	-1.10453	3.62008e-07	0.000104617	BnaA04g04400D	LK031806	1610886	1613559	-	1532	protein_coding	-	-	334	441	290	794	6.76546	9.22576	5.86939	15.9865
GSBRNA2T00123924001	477.206	411.414	469.752	221.72	452.791	221.72	1.02984	3.90564e-07	0.000110924	BnaC03g39940D	LK031805	1798383	1799981	+	934	protein_coding	-	-	478	400	469	228	15.8815	13.7257	15.5697	7.52975
GSBRNA2T00055146001	191.678	239.512	184.299	433.717	205.163	433.717	-1.07986	3.98281e-07	0.000112148	BnaA09g45410D	LK032321	62894	69113	+	4818	protein_coding	BnaA09g45410D protein [Source:UniProtKB/TrEMBL;Acc:A0A078H547]	-	192	233	184	446	1.23664	1.54993	1.18414	2.85536
GSBRNA2T00152638001	56.903	72.9438	56.0922	178.931	61.9797	178.931	-1.528	4.01961e-07	0.000112703	BnaC04g08000D	LK031867	168346	175077	+	4242	protein_coding	-	ABC2_membrane	57	71	56	184	0.416979	0.536426	0.409328	1.33795
GSBRNA2T00024229001	36.9377	57.4222	20.0398	173.097	38.1332	173.097	-2.17866	4.11232e-07	0.000114329	BnaA01g21690D	LK032149	590306	597458	-	5358	protein_coding	BnaA01g21690D protein [Source:UniProtKB/TrEMBL;Acc:A0A078GGQ5]	-	37	56	20	178	0.214293	0.334971	0.115739	1.02473
GSBRNA2T00114211001	108.819	101.83	106.17	27.2267	105.606	27.2267	1.95063	4.51819e-07	0.000124043	BnaA08g01410D	LK031935	831091	833101	-	1629	protein_coding	-	-	109	99	106	28	2.07642	1.94776	2.01762	0.530188
GSBRNA2T00096268001	255.577	291.908	157.263	587.367	234.916	587.367	-1.32181	4.6715e-07	0.000127192	BnaAnng32520D	LK041082	1	3198	-	2144	protein_coding	BnaAnng32520D protein (Fragment) [Source:UniProtKB/TrEMBL;Acc:A0A078JTA3]	-	256	284	157	604	3.70531	4.24537	2.27054	8.6897
GSBRNA2T00037314001	93.8398	118.211	108.173	26.2543	106.741	26.2543	2.01805	5.08372e-07	0.000136721	BnaC04g50320D	LK032203	312588	316983	+	2465	protein_coding	BnaC04g50320D protein [Source:UniProtKB/TrEMBL;Acc:A0A078GRX6]	p450	94	115	108	27	1.18337	1.49521	1.3585	0.337862
GSBRNA2T00112311001	14.9719	29.7223	16.0282	102.107	20.2408	102.107	-2.32796	5.23184e-07	0.000139565	BnaA07g11150D	LK031926	411574	418529	+	3545	protein_coding	-	Sec63	15	29	16	105	0.131306	0.262183	0.139945	0.91362
GSBRNA2T00144194001	383.36	417.457	337.545	175.042	379.454	175.042	1.1155	5.72697e-07	0.00014915	BnaA06g28560D	LK031845	10444	11687	-	1154	protein_coding	-	-	384	406	337	180	10.3261	11.2757	9.05478	4.81127
GSBRNA2T00029687001	55.9041	83.1596	48.0822	195.463	62.382	195.463	-1.64606	6.4951e-07	0.000162723	BnaCnng77640D	LK051069	2	2002	-	2001	protein_coding	BnaCnng77640D protein (Fragment) [Source:UniProtKB/TrEMBL;Acc:A0A078K3H0]	-	56	81	48	201	0.868462	1.29736	0.743786	3.09843
GSBRNA2T00031031001	70.882	70.9525	67.1086	11.6673	69.6477	11.6673	2.56451	6.5472e-07	0.000163095	BnaC02g20300D	LK031996	529508	530562	-	954	protein_coding	BnaC02g20300D protein [Source:UniProtKB/TrEMBL;Acc:A0A078FBZ6]	-	71	69	67	12	2.30951	2.31805	2.17761	0.387995
GSBRNA2T00100261001	151.749	151.133	119.196	315.077	140.693	315.077	-1.16259	6.78196e-07	0.000167273	BnaC07g47040D	LK031796	2654849	2656589	-	1623	protein_coding	-	Coatomer_WDAD	152	147	119	324	2.90626	2.90283	2.27343	6.15771
GSBRNA2T00010597001	149.748	183.986	139.227	346.195	157.654	346.195	-1.13454	7.42962e-07	0.000179318	BnaA04g16460D	LK033195	38352	43667	+	2493	protein_coding	V-type proton ATPase subunit a [Source:UniProtKB/TrEMBL;Acc:A0A078IU51]	-	150	179	139	356	1.86715	2.30119	1.72881	4.40474
GSBRNA2T00059952001	2.99566	1.04184	2.00336	34.034	2.01362	34.034	-3.99587	7.50308e-07	0.000179774	BnaA08g19350D	LK032367	178431	180279	+	1511	protein_coding	BnaA08g19350D protein [Source:UniProtKB/TrEMBL;Acc:A0A078HGX8]	-	3	1	2	35	0.0616122	0.0212108	0.0410411	0.71449
GSBRNA2T00141873001	253.577	323.744	166.277	621.403	247.866	621.403	-1.32569	7.67942e-07	0.000183332	BnaA03g16210D	LK031838	324575	336560	-	5108	protein_coding	-	-	254	315	166	639	1.54309	1.97643	1.00765	3.85871
GSBRNA2T00028340001	55.9111	45.2572	37.0633	147.812	46.0772	147.812	-1.67894	7.90152e-07	0.000186501	BnaCnng77420D	LK050773	255	2102	+	517	protein_coding	BnaCnng77420D protein (Fragment) [Source:UniProtKB/TrEMBL;Acc:A0A078K3Q2]	-	56	44	37	152	3.3613	2.72762	2.21904	9.06872
GSBRNA2T00028976001	310.477	357.877	402.641	159.482	356.998	159.482	1.16185	7.98007e-07	0.000186501	BnaC06g18520D	LK032168	456860	457249	+	390	protein_coding	BnaC06g18520D protein [Source:UniProtKB/TrEMBL;Acc:A0A078GF67]	-	311	348	402	164	24.746	28.5981	31.9606	12.971
GSBRNA2T00067724001	100.826	150.035	123.198	298.545	124.686	298.545	-1.25917	8.28608e-07	0.000191788	BnaC05g10700D	LK032445	69954	72217	-	746	protein_coding	BnaC05g10700D protein [Source:UniProtKB/TrEMBL;Acc:A0A078HPH6]	-	101	146	123	307	4.20138	6.27244	5.11234	12.6938
GSBRNA2T00129191001	109.814	114.172	132.209	33.0615	118.732	33.0615	1.84049	8.29557e-07	0.000191788	BnaA09g31350D	LK031814	139412	141129	-	886	protein_coding	-	-	110	111	132	34	3.85273	4.01524	4.61949	1.18369
GSBRNA2T00127150001	238.605	221.097	196.318	85.5747	218.673	85.5747	1.3522	8.39096e-07	0.000193315	BnaC08g32600D	LK031808	436264	436951	+	449	protein_coding	-	-	239	215	196	88	16.5181	15.3467	13.5352	6.04546
GSBRNA2T00089627001	450.247	425.805	513.82	229.5	463.291	229.5	1.01313	8.8271e-07	0.000199184	BnaA08g27430D	LK032055	118250	119467	-	538	protein_coding	Sm-like protein LSM2 [Source:UniProtKB/TrEMBL;Acc:A0A078FRE4]	LSM	451	414	513	236	26.0138	24.6627	29.5658	13.5308
GSBRNA2T00048041001	47.9202	60.5724	33.0587	159.482	47.1838	159.482	-1.75462	9.17712e-07	0.000203596	BnaCnng48340D	LK034906	21125	21712	-	504	protein_coding	BnaCnng48340D protein [Source:UniProtKB/TrEMBL;Acc:A0A078JG93]	-	48	59	33	164	2.95543	3.75184	2.03019	10.037
GSBRNA2T00005434001	20.9696	14.3967	7.01532	84.6022	14.1272	84.6022	-2.57173	9.26752e-07	0.000204226	BnaA04g21490D	LK032085	473101	473615	+	457	protein_coding	BnaA04g21490D protein [Source:UniProtKB/TrEMBL;Acc:A0A078G1E0]	-	21	14	7	87	1.42598	0.981825	0.474937	5.87213
GSBRNA2T00015694001	157.737	135.814	169.268	51.5384	154.273	51.5384	1.57956	1.04451e-06	0.000221566	BnaA09g30860D	LK032120	43794	44202	-	330	protein_coding	BnaA09g30860D protein [Source:UniProtKB/TrEMBL;Acc:A0A078G7F7]	-	158	132	169	53	14.8577	12.8198	15.8791	4.95398
GSBRNA2T00091238001	102.829	124.319	76.1287	262.563	101.092	262.563	-1.3762	1.0468e-06	0.000221566	BnaC04g43230D	LK032777	48986	51635	+	1416	protein_coding	BnaC04g43230D protein [Source:UniProtKB/TrEMBL;Acc:A0A078IEX0]	-	103	121	76	270	2.25727	2.7387	1.66419	5.88157
GSBRNA2T00068390001	78.8719	81.1678	47.0828	207.133	69.0408	207.133	-1.58347	1.07006e-06	0.000223473	BnaCnng57230D	LK036735	274	2305	-	1441	protein_coding	BnaCnng57230D protein [Source:UniProtKB/TrEMBL;Acc:A0A078JRD8]	-	79	79	47	213	1.70127	1.75706	1.01132	4.55941
GSBRNA2T00103060001	39.9363	27.8195	34.0547	118.639	33.9368	118.639	-1.8016	1.1378e-06	0.000233599	BnaA08g23700D	LK031895	1106062	1110428	-	2842	protein_coding	-	-	40	27	34	122	0.436763	0.304482	0.370944	1.32412
GSBRNA2T00139054001	468.219	403.208	508.812	224.637	460.08	224.637	1.03404	1.15168e-06	0.000234935	BnaA03g20310D	LK031832	1704807	1706356	+	1044	protein_coding	Basic endochitinase CHB4 [Source:UniProtKB/Swiss-Prot;Acc:Q06209]	-	469	392	508	231	13.9406	12.0339	15.0875	6.82502
GSBRNA2T00004477001	3.99525	1.03833	0.000653722	35.9789	1.67808	35.9789	-4.3222	1.1657e-06	0.000237062	BnaC03g73610D	LK033038	25745	28129	+	2385	protein_coding	BnaC03g73610D protein [Source:UniProtKB/TrEMBL;Acc:A0A078IS52]	ABC_membrane	4	1	0	37	0.0520453	0.013438	0	0.478527
GSBRNA2T00006340001	15.977	15.3714	1.00597	102.107	10.7848	102.107	-3.22785	1.18466e-06	0.000240176	BnaA04g18070D	LK032092	76859	78089	+	1143	protein_coding	BnaA04g18070D protein [Source:UniProtKB/TrEMBL;Acc:A0A078G260]	-	16	15	1	105	0.434394	0.420598	0.0271274	2.83358
GSBRNA2T00000245001	151.75	157.272	108.18	322.856	139.067	322.856	-1.21457	1.2543e-06	0.000250253	BnaA05g27130D	LK031986	330447	337557	-	4145	protein_coding	BnaA05g27130D protein [Source:UniProtKB/TrEMBL;Acc:A0A078F5T6]	-	152	153	108	332	1.13796	1.18301	0.807892	2.47062
GSBRNA2T00145360001	363.389	415.462	456.728	197.408	411.86	197.408	1.06044	1.25914e-06	0.000250253	BnaC08g00240D	LK031846	1637596	1638903	+	557	protein_coding	-	LSM	364	404	456	203	20.2794	23.246	25.3842	11.2417
GSBRNA2T00012481001	669.882	559.549	772.232	326.746	667.221	326.746	1.02986	1.26095e-06	0.000250253	BnaC02g23980D	LK032107	642050	648152	+	1394	protein_coding	BnaC02g23980D protein [Source:UniProtKB/TrEMBL;Acc:A0A078G716]	-	671	544	771	336	14.9372	12.5072	17.1493	7.4348
GSBRNA2T00013440001	135.777	115.203	110.179	270.343	120.387	270.343	-1.16619	1.34137e-06	0.000264619	BnaCnng26290D	LK033283	57178	62604	+	2376	protein_coding	BnaCnng26290D protein [Source:UniProtKB/TrEMBL;Acc:A0A078IXS3]	Pkinase	136	112	110	278	1.77624	1.51075	1.43549	3.60903
GSBRNA2T00029481001	86.8498	133.556	97.1582	266.453	105.855	266.453	-1.33117	1.37092e-06	0.000269642	BnaA05g19230D	LK032174	244877	253929	+	5395	protein_coding	BnaA05g19230D protein [Source:UniProtKB/TrEMBL;Acc:A0A078GIZ4]	Myosin_head	87	130	97	274	0.500423	0.772279	0.557486	1.56658
GSBRNA2T00150930001	240.601	255.975	170.281	478.451	222.286	478.451	-1.10572	1.46342e-06	0.000285598	BnaA08g16450D	LK031862	1327118	1332239	+	3257	protein_coding	-	Coatomer_WDAD	241	249	170	492	2.2962	2.45021	1.6184	4.65951
GSBRNA2T00017447001	150.753	167.483	80.1396	377.314	132.792	377.314	-1.50582	1.46505e-06	0.000285598	BnaCnng73570D	LK046536	523	2158	+	1470	protein_coding	BnaCnng73570D protein [Source:UniProtKB/TrEMBL;Acc:A0A078JVH1]	LRRNT_2	151	163	80	388	3.18764	3.5538	1.68743	8.14155
GSBRNA2T00029472001	65.8939	50.4314	52.0852	6.80492	56.1368	6.80492	3.02081	1.47888e-06	0.000287444	BnaA05g19310D	LK032174	201189	201616	+	246	protein_coding	BnaA05g19310D protein [Source:UniProtKB/TrEMBL;Acc:A0A078GL58]	-	66	49	52	7	8.32566	6.38386	6.55424	0.877719
GSBRNA2T00127487001	115.808	96.7266	115.183	30.1441	109.239	30.1441	1.85327	1.57407e-06	0.000302377	BnaC08g35330D	LK031808	2227921	2228413	-	493	protein_coding	-	-	116	94	115	31	7.30165	6.11087	7.23277	1.93958
GSBRNA2T00079873001	57.9103	54.4151	17.0372	197.408	43.1209	197.408	-2.19132	1.67445e-06	0.000318871	BnaCnng60610D	LK038016	211	4959	+	3712	protein_coding	BnaCnng60610D protein (Fragment) [Source:UniProtKB/TrEMBL;Acc:A0A078JQV6]	-	58	53	17	203	0.484875	0.457604	0.142002	1.68687
GSBRNA2T00141355001	116.806	114.147	108.175	250.894	113.043	250.894	-1.14937	1.68059e-06	0.000319118	BnaC04g10350D	LK031836	1310038	1312764	+	2619	protein_coding	-	LRRNT_2	117	111	108	258	1.38631	1.35834	1.27862	3.03862
GSBRNA2T00083970001	62.8947	74.9967	52.0876	176.014	63.3263	176.014	-1.47331	1.73594e-06	0.00032774	BnaA08g20090D	LK032666	56638	57673	+	954	protein_coding	BnaA08g20090D protein [Source:UniProtKB/TrEMBL;Acc:A0A078I985]	-	63	73	52	181	2.04928	2.45243	1.69009	5.85225
GSBRNA2T00094172001	976.377	1045.69	509.832	2115.11	843.966	2115.11	-1.32537	1.75428e-06	0.000330256	BnaC03g76150D	LK032872	74130	76113	-	1780	protein_coding	BnaC03g76150D protein [Source:UniProtKB/TrEMBL;Acc:A0A078IGC4]	GTP_EFTU	978	1017	509	2175	17.0502	18.3115	8.86649	37.6905
GSBRNA2T00125490001	125.785	153.205	160.254	314.104	146.415	314.104	-1.10067	1.77114e-06	0.000331536	BnaA06g15380D	LK031983	926416	929078	-	1627	protein_coding	BnaA06g15380D protein [Source:UniProtKB/TrEMBL;Acc:A0A078F8V6]	-	126	149	160	323	2.40322	2.93509	3.0492	6.12361
GSBRNA2T00042120001	17.9749	13.3446	2.00772	91.4095	11.1091	91.4095	-3.02645	1.86255e-06	0.000344729	BnaA06g25470D	LK032233	226864	238131	-	7511	protein_coding	BnaA06g25470D protein [Source:UniProtKB/TrEMBL;Acc:A0A078GRU5]	-	18	13	2	94	0.0743677	0.0554712	0.00825631	0.386032
GSBRNA2T00073798001	37.9391	43.1027	18.0357	135.17	33.0258	135.17	-2.02908	1.92636e-06	0.000354522	BnaA08g03560D	LK032508	268321	286069	+	8763	protein_coding	BnaA08g03560D protein (Fragment) [Source:UniProtKB/TrEMBL;Acc:A0A078HVV0]	-	38	42	18	139	0.134568	0.15361	0.0636903	0.489277
GSBRNA2T00104794001	23.9592	24.6886	27.0425	94.3269	25.2301	94.3269	-1.89736	1.93514e-06	0.000354522	BnaA05g25000D	LK031900	421117	425319	-	3849	protein_coding	-	NB-ARC	24	24	27	97	0.193496	0.199841	0.217505	0.77735
GSBRNA2T00135519001	116.801	179.779	107.178	337.443	134.586	337.443	-1.32564	2.0051e-06	0.000361864	BnaA10g18690D	LK031790	610265	611523	+	478	protein_coding	-	-	117	175	107	347	7.5957	11.7336	6.9408	22.3921
GSBRNA2T00080896001	97.8385	76.1789	100.158	21.3919	91.3919	21.3919	2.08858	2.0059e-06	0.000361864	BnaC09g50490D	LK032604	14892	17017	+	1300	protein_coding	BnaC09g50490D protein [Source:UniProtKB/TrEMBL;Acc:A0A078I5Y1]	-	98	74	100	22	2.33933	1.82436	2.38512	0.522002
GSBRNA2T00003658001	73.8795	87.2749	37.0689	222.692	66.0744	222.692	-1.75101	2.07415e-06	0.000368371	BnaAnng33760D	LK042183	1354	3282	+	1388	protein_coding	BnaAnng33760D protein (Fragment) [Source:UniProtKB/TrEMBL;Acc:A0A078JUJ4]	Peptidase_S8	74	85	37	229	1.65444	1.96269	0.826544	5.08907
GSBRNA2T00111322001	44.9242	45.2597	49.0777	4.85998	46.4205	4.85998	3.2223	2.14215e-06	0.0003777	BnaA04g06100D	LK031924	1183809	1184695	+	809	protein_coding	BnaC04g28920D protein [Source:UniProtKB/TrEMBL;Acc:A0A078FID3]	-	45	44	49	5	1.72613	1.74312	1.87803	0.19064
GSBRNA2T00086914001	152.75	130.613	113.186	292.71	132.183	292.71	-1.14615	2.33052e-06	0.0004041	BnaAnng08750D	LK032702	142805	144960	+	1496	protein_coding	BnaAnng08750D protein [Source:UniProtKB/TrEMBL;Acc:A0A078I8G6]	DEAD	153	127	113	301	3.17373	2.72079	2.34207	6.20623
ENSRNA049447570	120.802	69.0705	133.207	20.4195	107.693	20.4195	2.39167	2.40006e-06	0.000412897	snoR31	LK037588	3035	3127	-	93	snoRNA	Small nucleolar RNA snoR31	-	121	67	133	21	40.375	23.0895	44.3427	6.96513
GSBRNA2T00034537001	138.769	193.088	71.127	432.745	134.328	432.745	-1.68673	2.46626e-06	0.000423182	BnaCnng38640D	LK034055	35200	36742	+	1378	protein_coding	BnaCnng38640D protein [Source:UniProtKB/TrEMBL;Acc:A0A078JBR8]	Lipoxygenase	139	188	71	445	3.13022	4.37251	1.59758	9.96101
GSBRNA2T00116987001	108.813	182.844	108.179	342.306	133.278	342.306	-1.3603	2.48183e-06	0.000424747	BnaA05g07190D	LK031802	1719491	1726710	-	4269	protein_coding	-	ABC2_membrane	109	178	108	352	0.792337	1.33634	0.784425	2.54337
GSBRNA2T00008362001	39.9311	30.9522	63.0929	155.592	44.6587	155.592	-1.79769	2.49978e-06	0.000426711	BnaCnng70250D	LK043692	818	2825	-	780	protein_coding	BnaCnng70250D protein (Fragment) [Source:UniProtKB/TrEMBL;Acc:A0A078JZ04]	-	40	30	63	160	1.59138	1.23268	2.50438	6.3273
GSBRNA2T00000494001	109.814	116.222	131.207	35.9789	119.081	35.9789	1.72315	2.5601e-06	0.000431419	BnaC04g19660D	LK031987	613020	614084	-	762	protein_coding	BnaC04g19660D protein [Source:UniProtKB/TrEMBL;Acc:A0A078F6C6]	DUF659	110	113	131	37	4.47968	4.75276	5.33053	1.49775
GSBRNA2T00133436001	1.99736	0.00688198	1.00175	27.2267	1.002	27.2267	-4.59422	2.60794e-06	0.000438361	BnaC07g30710D	LK031821	89846	91717	-	1044	protein_coding	Vesicle transport protein [Source:UniProtKB/TrEMBL;Acc:A0A078DFM4]	-	2	0	1	28	0.0594483	0	0.0296998	0.827276
GSBRNA2T00131808001	4.99228	5.12975	2.00465	39.8688	4.04223	39.8688	-3.26351	2.75876e-06	0.000459027	BnaC06g20880D	LK031817	358482	361348	+	1245	protein_coding	-	Sec1	5	5	2	41	0.124626	0.128713	0.0498098	1.0158
GSBRNA2T00157470001	310.479	338.325	344.551	162.399	331.118	162.399	1.02716	2.83221e-06	0.000465372	BnaC01g18280D	LK031881	441737	442467	+	513	protein_coding	-	Ribosomal_L31e	311	329	344	167	18.8128	20.5542	20.7919	10.0413
GSBRNA2T00029664001	5.99059	6.15817	3.00629	42.7862	5.05168	42.7862	-3.05196	2.89751e-06	0.000472566	BnaAnng41140D	LK051020	2	1875	-	1591	protein_coding	BnaAnng41140D protein (Fragment) [Source:UniProtKB/TrEMBL;Acc:A0A078K3G6]	-	6	6	3	44	0.117028	0.120866	0.0584662	0.853051
GSBRNA2T00132908001	278.544	233.417	158.263	508.597	223.408	508.597	-1.18641	2.98104e-06	0.000482606	BnaA05g01270D	LK031819	1388438	1398387	-	7558	protein_coding	-	-	279	227	158	523	1.14553	0.96259	0.648193	2.13446
GSBRNA2T00003932001	20.9683	18.4836	8.01722	83.6297	15.8231	83.6297	-2.39295	3.11555e-06	0.000501915	BnaC01g40770D	LK042338	1676	2956	+	506	protein_coding	BnaC01g40770D protein [Source:UniProtKB/TrEMBL;Acc:A0A078JYF0]	-	21	18	8	86	1.28789	1.1401	0.490223	5.24253
GSBRNA2T00127408001	126.785	181.872	121.199	329.664	143.285	329.664	-1.20177	3.13353e-06	0.000502356	BnaC08g34750D	LK031808	1771264	1775952	-	1444	protein_coding	-	Peptidase_S10	127	177	121	339	2.72927	3.92851	2.5982	7.24144
GSBRNA2T00090379001	112.816	95.651	84.1387	229.5	97.5353	229.5	-1.23339	3.18466e-06	0.000508081	BnaC08g41290D	LK032060	143012	145282	-	2271	protein_coding	BnaC08g41290D protein [Source:UniProtKB/TrEMBL;Acc:A0A078FSV4]	DUF659	113	93	84	236	1.54408	1.31247	1.14687	3.20544
GSBRNA2T00063052001	202.67	186.061	103.177	423.02	163.969	423.02	-1.36669	3.25234e-06	0.000515137	BnaA06g16990D	LK032387	118224	122065	-	1893	protein_coding	BnaA06g16990D protein [Source:UniProtKB/TrEMBL;Acc:A0A078HHQ6]	-	203	181	103	435	3.32778	3.06443	1.6871	7.08812
GSBRNA2T00086962001	76.8705	89.4181	74.1209	18.4745	80.1365	18.4745	2.10913	3.34869e-06	0.00052786	BnaA02g29290D	LK032704	88786	89406	-	621	protein_coding	BnaA02g29290D protein [Source:UniProtKB/TrEMBL;Acc:A0A078IDH3]	-	77	87	74	19	3.84777	4.49004	3.69483	0.943745
GSBRNA2T00098562001	241.601	259.033	150.251	495.955	216.962	495.955	-1.19246	3.47551e-06	0.000542657	BnaA07g14990D	LK031787	377039	387500	+	5947	protein_coding	-	-	242	252	150	510	1.26278	1.35808	0.782073	2.64524
GSBRNA2T00087566001	72.8804	66.8476	61.1001	170.179	66.9427	170.179	-1.34444	3.61015e-06	0.000560947	BnaAnng09060D	LK032719	34196	37612	+	3273	protein_coding	BnaAnng09060D protein [Source:UniProtKB/TrEMBL;Acc:A0A078IEB5]	Pkinase_Tyr	73	65	61	175	0.692128	0.636487	0.57788	1.64924
GSBRNA2T00134247001	127.784	159.32	130.211	295.627	139.105	295.627	-1.08725	3.62166e-06	0.000560947	BnaC03g01060D	LK031823	486667	488823	-	2157	protein_coding	-	Pkinase	128	155	130	304	1.84149	2.30305	1.86873	4.34727
GSBRNA2T00108888001	163.725	206.58	140.23	366.617	170.179	366.617	-1.107	3.64395e-06	0.000561074	BnaC08g25990D	LK031799	180008	186796	+	2524	protein_coding	-	ABC2_membrane	164	201	140	377	2.01634	2.55228	1.71986	4.60728
GSBRNA2T00145263001	214.636	249.913	303.48	103.079	256.01	103.079	1.31137	3.64455e-06	0.000561074	BnaC08g00900D	LK031846	1076080	1076708	+	249	protein_coding	-	-	215	243	303	106	26.7947	31.2773	37.7309	13.131
GSBRNA2T00146736001	0.998736	0.00232258	0.000134048	21.3919	0.333731	21.3919	-5.54463	3.67302e-06	0.000562826	BnaC02g32370D	LK031851	335582	336286	-	705	protein_coding	-	NB-ARC	1	0	0	22	0.044017	0	0	0.962557
GSBRNA2T00150858001	43.9244	78.9496	24.0478	205.188	48.974	205.188	-2.06357	3.78663e-06	0.000578889	BnaA08g17000D	LK031862	1058317	1062104	-	2670	protein_coding	-	-	44	77	24	211	0.511389	0.924276	0.278711	2.43761
GSBRNA2T00011142001	142.765	119.339	129.208	275.205	130.437	275.205	-1.07623	4.02712e-06	0.000607202	BnaC04g52920D	LK033224	52907	56712	-	2671	protein_coding	BnaC04g52920D protein [Source:UniProtKB/TrEMBL;Acc:A0A078IXB5]	-	143	116	129	283	1.66139	1.39189	1.49751	3.26817
GSBRNA2T00076274001	847.59	991.141	450.738	1921.59	763.156	1921.59	-1.33212	4.07236e-06	0.000609836	BnaC05g48370D	LK032550	57539	74963	+	15574	protein_coding	BnaC05g48370D protein [Source:UniProtKB/TrEMBL;Acc:A0A078I0Y5]	ZZ	849	964	450	1976	1.69168	1.98381	0.895914	3.91363
GSBRNA2T00132241001	73.8689	106.931	126.196	258.674	102.332	258.674	-1.33692	4.29032e-06	0.000638124	BnaC03g18310D	LK031818	378890	383625	+	2696	protein_coding	-	Piwi	74	104	126	266	0.851768	1.23633	1.44912	3.04337
GSBRNA2T00143314001	128.786	145.948	104.172	281.04	126.302	281.04	-1.1534	4.37962e-06	0.000647024	BnaA02g02220D	LK031842	804860	808710	-	2952	protein_coding	-	DEAD	129	142	104	289	1.35607	1.54168	1.09237	3.01977
GSBRNA2T00141765001	54.91	59.5837	38.0661	150.73	50.8533	150.73	-1.56544	4.39406e-06	0.000647706	BnaC03g49720D	LK031837	1649241	1652568	+	1929	protein_coding	-	-	55	58	38	155	0.88479	0.963647	0.610809	2.47852
GSBRNA2T00052344001	271.542	313.644	336.536	142.95	307.241	142.95	1.1031	4.42196e-06	0.000650363	BnaAnng21880D	LK035154	16457	18012	+	1069	protein_coding	BnaA02g33480D protein [Source:UniProtKB/TrEMBL;Acc:A0A078GYZ3]	UQ_con	272	305	336	147	7.89589	9.14417	9.74575	4.24163
GSBRNA2T00055394001	82.8623	67.9445	91.1429	18.4745	80.6499	18.4745	2.1186	4.91944e-06	0.000703128	BnaA02g30950D	LK032324	59784	62255	+	2472	protein_coding	BnaA02g30950D protein [Source:UniProtKB/TrEMBL;Acc:A0A078H8M4]	-	83	66	91	19	1.04193	0.855693	1.14142	0.237082
GSBRNA2T00156365001	48.9165	62.665	48.0792	147.812	53.2202	147.812	-1.47189	5.24336e-06	0.000735074	BnaA06g03710D	LK031876	1283681	1285805	+	1872	protein_coding	-	-	49	61	48	152	0.812269	1.04435	0.79504	2.50455
GSBRNA2T00142080001	98.8328	113.092	107.172	32.0891	106.366	32.0891	1.72475	5.28172e-06	0.000737315	BnaA03g14430D	LK031838	1229429	1231472	+	945	protein_coding	-	-	99	110	107	33	3.25097	3.73064	3.5108	1.07715
GSBRNA2T00072115001	68.8862	78.0762	49.0844	178.931	65.3489	178.931	-1.45168	5.30462e-06	0.000738947	BnaCnng58270D	LK037063	4638	6193	+	974	protein_coding	BnaCnng58270D protein [Source:UniProtKB/TrEMBL;Acc:A0A078JPB8]	-	69	76	49	184	2.19837	2.50079	1.55988	5.82709
GSBRNA2T00088502001	117.806	105.941	104.168	237.279	109.305	237.279	-1.11727	5.33099e-06	0.000739759	BnaCnng64010D	LK039629	3	2684	+	2378	protein_coding	BnaCnng64010D protein (Fragment) [Source:UniProtKB/TrEMBL;Acc:A0A078JRS6]	ABC2_membrane	118	103	104	244	1.53986	1.38819	1.35605	3.16498
GSBRNA2T00047107001	188.688	198.397	135.224	370.507	174.103	370.507	-1.08921	5.33612e-06	0.000739759	BnaA08g25850D	LK032267	68	4794	-	2036	protein_coding	BnaA08g25850D protein [Source:UniProtKB/TrEMBL;Acc:A0A078GX65]	-	189	193	135	381	2.88067	3.0381	2.05594	5.77218
GSBRNA2T00060295001	14.9774	15.3805	4.01058	72.9326	11.4562	72.9326	-2.6574	5.39376e-06	0.000742575	BnaA01g31000D	LK032372	322598	327363	-	2421	protein_coding	BnaA01g31000D protein [Source:UniProtKB/TrEMBL;Acc:A0A078HHP7]	-	15	15	4	75	0.192268	0.198572	0.0512294	0.955563
GSBRNA2T00030898001	1.99705	1.0346	1.00198	26.2543	1.34454	26.2543	-4.16569	5.64365e-06	0.000763129	BnaA02g26000D	LK031995	703931	706002	-	1341	protein_coding	Xyloglucan endotransglucosylase/hydrolase [Source:UniProtKB/TrEMBL;Acc:A0A078F4K6]	-	2	1	1	27	0.0462819	0.0238998	0.023122	0.621052
GSBRNA2T00057073001	2414.96	2316.05	3849.16	1234.06	2860.06	1234.06	1.21256	5.79839e-06	0.000778244	BnaC08g41800D	LK032338	83812	84532	-	721	protein_coding	BnaC08g41800D protein [Source:UniProtKB/TrEMBL;Acc:A0A078HA88]	-	2419	2252	3843	1269	104.114	100.105	165.268	54.2899
GSBRNA2T00130232001	185.685	287.75	183.299	479.423	218.911	479.423	-1.13082	5.84965e-06	0.000781813	BnaC01g08580D	LK031789	35068	43419	-	4099	protein_coding	-	Cation_ATPase_C	186	280	183	493	1.40814	2.18929	1.38429	3.7099
GSBRNA2T00103415001	101.832	118.138	62.1083	252.839	94.0263	252.839	-1.42606	6.11054e-06	0.000807101	BnaC06g34320D	LK031797	1493668	1497629	-	2816	protein_coding	-	START	102	115	62	260	1.12403	1.30884	0.682673	2.84796
GSBRNA2T00047508001	81.8613	108.897	74.1231	216.858	88.2939	216.858	-1.29552	6.31854e-06	0.000826049	BnaA02g34120D	LK032270	245164	246078	-	915	protein_coding	BnaA02g34120D protein [Source:UniProtKB/TrEMBL;Acc:A0A078H1K4]	-	82	106	74	223	2.78101	3.71285	2.50764	7.51755
GSBRNA2T00005185001	248.585	292.968	195.32	492.065	245.624	492.065	-1.00229	6.49676e-06	0.000845991	BnaA01g35940D	LK033068	64108	70963	-	4036	protein_coding	Katanin p80 WD40 repeat-containing subunit B1 homolog [Source:UniProtKB/TrEMBL;Acc:A0A078IQL9]	WD40	249	285	195	506	1.91451	2.26316	1.49809	3.86716
GSBRNA2T00109649001	18.965	30.7955	25.0402	93.3544	24.9336	93.3544	-1.8997	6.74024e-06	0.000869109	BnaC09g01620D	LK031916	994381	994883	-	408	protein_coding	-	-	19	30	25	96	1.44512	2.35659	1.89991	7.25778
GSBRNA2T00155757001	121.804	80.2984	90.1467	234.362	97.4164	234.362	-1.26514	6.80161e-06	0.000875309	BnaC08g28880D	LK031795	1658236	1661658	-	1747	protein_coding	-	-	122	78	90	241	2.16709	1.43095	1.59736	4.25517
GSBRNA2T00049055001	298.496	343.488	399.635	163.372	347.206	163.372	1.08702	6.84999e-06	0.0008764	BnaC06g23410D	LK032009	207936	208321	-	386	protein_coding	BnaC06g23410D protein [Source:UniProtKB/TrEMBL;Acc:A0A078FDT1]	-	299	334	399	168	24.0377	27.732	32.0508	13.425
GSBRNA2T00030080001	519.13	471.119	733.165	257.701	574.471	257.701	1.15624	7.0166e-06	0.000895976	BnaCnng36920D	LK033915	17886	19600	-	1226	protein_coding	BnaCnng36920D protein [Source:UniProtKB/TrEMBL;Acc:A0A078J9N5]	SNARE	520	458	732	265	13.162	11.9728	18.5129	6.66727
GSBRNA2T00026574001	53.9118	55.4901	39.0669	141.978	49.4896	141.978	-1.51829	7.05852e-06	0.00089612	BnaA07g02860D	LK032157	419401	422070	-	1519	protein_coding	BnaA07g02860D protein [Source:UniProtKB/TrEMBL;Acc:A0A078GG47]	Pkinase_Tyr	54	54	39	146	1.10318	1.13935	0.796087	2.96475
GSBRNA2T00158003001	138.769	115.254	148.235	44.7311	134.086	44.7311	1.58124	7.20866e-06	0.000908181	BnaC07g09910D	LK031883	954077	954928	-	781	protein_coding	-	-	139	112	148	46	5.52298	4.5961	5.87577	1.81677
GSBRNA2T00135984001	112.814	120.247	81.1363	245.059	104.732	245.059	-1.22566	7.36482e-06	0.000921941	BnaA10g22600D	LK031790	2323333	2326098	+	2375	protein_coding	-	NAM	113	117	81	252	1.47647	1.57886	1.05749	3.27288
GSBRNA2T00126215001	77.8712	83.2459	61.1023	183.794	74.0731	183.794	-1.30984	7.62508e-06	0.000947956	BnaA04g02630D	LK031806	119092	121522	+	1629	protein_coding	-	-	78	81	61	189	1.48588	1.59363	1.16108	3.57877
GSBRNA2T00097727001	135.757	267.402	427.665	52.5108	276.941	52.5108	2.39606	7.74936e-06	0.000957984	BnaCnng19840D	LK032946	32148	33145	-	345	protein_coding	BnaCnng19840D protein [Source:UniProtKB/TrEMBL;Acc:A0A078ILR9]	-	136	260	427	54	12.2329	24.1533	38.3763	4.828
ENSRNA049472669	51.9095	61.7064	72.1119	10.6948	61.9093	10.6948	2.51906	8.03838e-06	0.000986311	snoZ102_R77	LK031920	246296	246386	+	91	snoRNA	Small nucleolar RNA Z102/R77	-	52	60	72	11	17.7326	21.1316	24.5327	3.72858
GSBRNA2T00008683001	90.8547	80.1729	48.085	205.188	73.0375	205.188	-1.48872	8.60369e-06	0.00104433	BnaAnng12070D	LK033170	50243	51281	-	852	protein_coding	BnaAnng12070D protein [Source:UniProtKB/TrEMBL;Acc:A0A078IW23]	HSP70	91	78	48	211	3.31445	2.93412	1.74685	7.63898
GSBRNA2T00001591001	39.9333	52.3436	27.0489	130.308	39.7753	130.308	-1.70907	9.26544e-06	0.00110598	BnaC03g63230D	LK031994	485594	489777	-	3675	protein_coding	BnaC03g63230D protein [Source:UniProtKB/TrEMBL;Acc:A0A078FBK8]	TIR	40	51	27	134	0.337763	0.44477	0.227803	1.12471
GSBRNA2T00153243001	68.8817	115.983	51.0903	239.224	78.6515	239.224	-1.60329	9.3122e-06	0.00110955	BnaC08g06560D	LK031869	678972	689331	-	7671	protein_coding	-	Carboxyl_trans	69	113	51	246	0.27913	0.472116	0.206145	0.989181
GSBRNA2T00153872001	20.9632	24.6758	26.0407	85.5747	23.8932	85.5747	-1.83532	1.02334e-05	0.00119765	BnaA05g22360D	LK031871	616339	619335	+	1438	protein_coding	-	Zim	21	24	26	88	0.453179	0.534903	0.56062	1.88763
GSBRNA2T00059657001	15.9749	11.3375	13.0213	62.2355	13.4446	62.2355	-2.2001	1.05447e-05	0.00122785	BnaAnng23690D	LK035814	2299	4940	-	1428	protein_coding	BnaAnng23690D protein [Source:UniProtKB/TrEMBL;Acc:A0A078JMZ8]	Pkinase	16	11	13	64	0.347697	0.246881	0.282273	1.38243
GSBRNA2T00137631001	215.649	185.07	118.199	399.681	172.973	399.681	-1.20776	1.08066e-05	0.00124921	BnaA03g33330D	LK031828	1545946	1552607	-	5348	protein_coding	-	PIP5K	216	180	118	411	1.25335	1.07871	0.684139	2.37052
GSBRNA2T00158304001	188.664	632.24	633.003	85.5747	484.636	85.5747	2.49999	1.09829e-05	0.00126737	BnaC03g43740D	LK031885	210532	211987	+	423	protein_coding	-	HMA	189	615	632	88	13.8654	46.5969	46.3266	6.41704
GSBRNA2T00062326001	13.9739	21.5658	20.0313	75.85	18.5237	75.85	-2.02679	1.10066e-05	0.00126788	BnaC06g06680D	LK032379	165575	167992	-	2006	protein_coding	BnaC06g06680D protein [Source:UniProtKB/TrEMBL;Acc:A0A078HE36]	-	14	21	20	78	0.216574	0.335514	0.309138	1.19938
GSBRNA2T00025026001	0	6.12163	2.00383	38.8963	2.70849	38.8963	-3.78616	1.12805e-05	0.00129233	BnaC08g46570D	LK033691	39038	46119	+	2742	protein_coding	BnaC08g46570D protein [Source:UniProtKB/TrEMBL;Acc:A0A078J6A3]	-	0	6	2	40	0	0.0701304	0.022616	0.449972
GSBRNA2T00057239001	76.8751	76.0471	49.0849	11.6673	67.3357	11.6673	2.51589	1.18488e-05	0.00133964	BnaA01g33070D	LK032340	214924	217424	-	1360	protein_coding	BnaA01g33070D protein [Source:UniProtKB/TrEMBL;Acc:A0A078HD40]	SRF-TF	77	74	49	12	1.75696	1.74387	1.11715	0.272167
GSBRNA2T00153385001	93.8456	121.153	44.0822	277.15	86.3604	277.15	-1.68067	1.18708e-05	0.00133964	BnaC08g07170D	LK031869	1524179	1527637	-	2488	protein_coding	-	Myosin_head	94	118	44	285	1.17243	1.52004	0.548348	3.53335
GSBRNA2T00022405001	68.8852	74.0079	61.1005	15.5571	67.9979	15.5571	2.11871	1.21798e-05	0.0013695	BnaAnng14770D	LK033587	52334	52839	-	375	protein_coding	BnaAnng14770D protein [Source:UniProtKB/TrEMBL;Acc:A0A078J2A4]	-	69	72	61	16	5.70989	6.15352	5.04374	1.31608
GSBRNA2T00154256001	73.8746	98.6172	67.1117	196.436	79.8678	196.436	-1.29739	1.23771e-05	0.00137939	BnaA10g15210D	LK031872	882057	885680	-	1534	protein_coding	-	-	74	96	67	202	1.49698	2.00571	1.35426	4.0618
GSBRNA2T00141685001	251.589	225.15	131.222	474.561	202.653	474.561	-1.22712	1.24524e-05	0.00137948	BnaC03g50300D	LK031837	1317567	1322960	+	2800	protein_coding	-	DNA_pol_B	252	219	131	488	2.79288	2.50673	1.45066	5.37594
GSBRNA2T00070774001	169.715	167.657	192.306	72.9326	176.559	72.9326	1.27409	1.2457e-05	0.00137948	BnaC07g03030D	LK032030	121999	124846	+	1143	protein_coding	BnaC07g03030D protein [Source:UniProtKB/TrEMBL;Acc:A0A078FJ54]	-	170	163	192	75	4.61543	4.5705	5.20845	2.02399
GSBRNA2T00094749001	122.793	149.042	121.197	270.343	131.011	270.343	-1.04471	1.29726e-05	0.00141517	BnaA09g05200D	LK032067	705789	712761	-	3816	protein_coding	Cation-transporting ATPase [Source:UniProtKB/TrEMBL;Acc:A0A078FVR5]	E1-E2_ATPase	123	145	121	278	1.00025	1.21782	0.983175	2.24713
GSBRNA2T00011352001	97.8402	90.4781	71.1187	202.271	86.479	202.271	-1.22475	1.35665e-05	0.00147507	BnaCnng25590D	LK033234	64447	67917	-	1848	protein_coding	BnaCnng25590D protein [Source:UniProtKB/TrEMBL;Acc:A0A078IUT2]	-	98	88	71	208	1.64564	1.52617	1.19127	3.4718
GSBRNA2T00138670001	104.826	115.105	80.1339	227.555	100.022	227.555	-1.18514	1.3772e-05	0.0014876	BnaA03g23620D	LK031832	44884	48742	+	2746	protein_coding	-	-	105	112	80	234	1.18658	1.30719	0.903323	2.6285
GSBRNA2T00124949001	2.99597	2.05425	0.000653836	28.1992	1.68362	28.1992	-3.97005	1.38849e-05	0.0014949	BnaC03g48160D	LK031981	131361	136011	+	3273	protein_coding	BnaC03g48160D protein [Source:UniProtKB/TrEMBL;Acc:A0A078F346]	-	3	2	0	29	0.0284436	0.0195842	0	0.273303
GSBRNA2T00116064001	232.614	255.963	167.276	442.47	218.618	442.47	-1.01696	1.45836e-05	0.00153746	BnaC01g16650D	LK031943	329745	331686	-	1701	protein_coding	-	-	233	249	167	455	4.25071	4.69156	3.04415	8.25087
GSBRNA2T00145642001	226.621	232.404	224.36	106.969	227.795	106.969	1.08958	1.47624e-05	0.00154888	BnaA09g22620D	LK031847	1525885	1526623	+	739	protein_coding	-	DnaJ	227	226	224	110	9.53216	9.80136	9.39848	4.59136
GSBRNA2T00064368001	0.997943	2.04948	1.00198	24.3093	1.3498	24.3093	-4.05316	1.57489e-05	0.00162903	BnaAnng24570D	LK036211	180	2374	-	1917	protein_coding	BnaAnng24570D protein [Source:UniProtKB/TrEMBL;Acc:A0A078JM71]	-	1	2	1	25	0.0161878	0.0334372	0.0161745	0.402263
GSBRNA2T00067466001	3.99342	5.12497	2.00445	34.034	3.70761	34.034	-3.15707	1.5924e-05	0.00163431	BnaA03g50540D	LK032443	298368	303365	-	4034	protein_coding	BnaA03g50540D protein [Source:UniProtKB/TrEMBL;Acc:A0A078HMZ3]	-	4	5	2	35	0.0307704	0.0397243	0.0153726	0.267624
GSBRNA2T00000538001	27.9558	17.5402	25.0394	2.77556e-17	23.5118	2.77556e-17	7.5632	1.61112e-05	0.00165039	BnaC04g19880D	LK031987	942023	942361	-	339	protein_coding	BnaC04g19870D protein [Source:UniProtKB/TrEMBL;Acc:A0A078FA50]	-	28	17	25	0	2.56311	1.60721	2.28662	0
GSBRNA2T00034909001	280.533	262.263	275.441	136.143	272.746	136.143	1.00183	1.64786e-05	0.001673	BnaA06g11780D	LK032186	452973	453582	-	397	protein_coding	BnaA06g11780D protein [Source:UniProtKB/TrEMBL;Acc:A0A078GLX0]	-	281	255	275	140	21.9647	20.586	21.4781	10.8775
GSBRNA2T00135966001	953.409	724.14	1160.85	458.029	946.134	458.029	1.0465	1.6568e-05	0.00167731	BnaA10g22460D	LK031790	2275966	2277647	-	1075	protein_coding	-	-	955	704	1159	471	27.568	20.9887	33.4294	13.5147
GSBRNA2T00090937001	307.49	249.975	298.477	137.115	285.314	137.115	1.05666	1.6572e-05	0.00167731	BnaA02g12030D	LK032063	361158	362889	+	528	protein_coding	BnaA02g12030D protein [Source:UniProtKB/TrEMBL;Acc:A0A078FTX5]	-	308	243	298	141	18.102	14.7501	17.4999	8.23717
GSBRNA2T00129547001	149.757	146.955	72.1269	325.774	122.946	325.774	-1.40498	1.69639e-05	0.00170649	BnaA09g34200D	LK031814	1845919	1857462	+	6403	protein_coding	-	SNF2_N	150	143	72	335	0.726972	0.715772	0.348661	1.61382
GSBRNA2T00023735001	51.9163	49.3318	34.0593	129.336	45.1025	129.336	-1.51738	1.79042e-05	0.00177667	BnaC02g46970D	LK048969	1	1911	-	1096	protein_coding	BnaC02g46970D protein (Fragment) [Source:UniProtKB/TrEMBL;Acc:A0A078JWS5]	-	52	48	34	133	1.47232	1.40363	0.961883	3.74312
GSBRNA2T00028369001	44.9197	70.8757	60.0959	156.565	58.6304	156.565	-1.41543	1.80144e-05	0.00177724	BnaA03g55800D	LK033857	30827	31438	-	556	protein_coding	BnaA03g55800D protein [Source:UniProtKB/TrEMBL;Acc:A0A078J308]	-	45	69	60	161	2.51158	3.97738	3.34603	8.9319
GSBRNA2T00057870001	284.525	267.424	309.494	142.95	287.147	142.95	1.00574	1.81504e-05	0.00177965	BnaC06g13590D	LK032345	112985	113209	+	225	protein_coding	Mitochondrial import receptor subunit TOM7-1 [Source:Projected from Arabidopsis thaliana (AT5G41685) UniProtKB/Swiss-Prot;Acc:Q9ASY8]	-	285	260	309	147	39.3072	37.0351	42.5824	20.1524
GSBRNA2T00009741001	133.775	133.712	149.237	53.4833	138.908	53.4833	1.37488	1.85715e-05	0.00181241	BnaA09g03140D	LK032102	37086	38052	-	643	protein_coding	BnaA09g03140D protein [Source:UniProtKB/TrEMBL;Acc:A0A078G4P6]	-	134	130	149	55	6.46701	6.4797	7.18504	2.63842
GSBRNA2T00038446001	12.9788	1.11176	22.0284	100.162	12.0396	100.162	-3.0429	1.87973e-05	0.00182408	BnaUnng00230D	LK032208	126364	127812	-	860	protein_coding	BnaUnng00230D protein [Source:UniProtKB/TrEMBL;Acc:A0A078GST8]	-	13	1	22	103	0.469088	0.037267	0.793192	3.69429
GSBRNA2T00010786001	0	0.00232263	1.00122	18.4745	0.334513	18.4745	-5.33417	1.92716e-05	0.00185535	BnaA04g28080D	LK033206	29075	30756	-	831	protein_coding	BnaA04g28080D protein [Source:UniProtKB/TrEMBL;Acc:A0A078ITY6]	-	0	0	1	19	0	0	0.0373124	0.705254
GSBRNA2T00154337001	0.998736	0.00232258	0.000134048	18.4745	0.333731	18.4745	-5.33455	1.92872e-05	0.00185535	BnaA10g15920D	LK031872	1180439	1181659	-	1221	protein_coding	-	-	1	0	0	19	0.0254152	0	0	0.479988
GSBRNA2T00087190001	0	0.00232263	1.00122	18.4745	0.334513	18.4745	-5.33417	1.92884e-05	0.00185535	BnaCnng14740D	LK032710	5720	7446	-	1425	protein_coding	BnaAnng23380D protein [Source:UniProtKB/TrEMBL;Acc:A0A078JNN5]	-	0	0	1	19	0	0	0.021759	0.411274
GSBRNA2T00085181001	0	1.02127	0.000134073	18.4745	0.340469	18.4745	-5.3311	1.94181e-05	0.00186081	BnaC03g44250D	LK032051	220503	222099	-	1128	protein_coding	BnaC03g44250D protein [Source:UniProtKB/TrEMBL;Acc:A0A078FQC1]	-	0	1	0	19	0	0.0284127	0	0.519562
GSBRNA2T00001863001	9.98083	15.4098	16.0244	62.2355	13.805	62.2355	-2.16276	1.94686e-05	0.00186181	BnaA06g34680D	LK032076	327358	327679	-	165	protein_coding	BnaA06g34680D protein [Source:UniProtKB/TrEMBL;Acc:A0A078FX01]	-	10	15	16	64	1.88073	2.9136	3.0067	11.9643
GSBRNA2T00100268001	15.974	16.4383	12.0211	63.208	14.8111	63.208	-2.08442	1.95174e-05	0.00186377	BnaC07g47080D	LK031796	2663937	2664889	-	561	protein_coding	-	-	16	16	12	65	0.885048	0.91407	0.663242	3.57391
GSBRNA2T00077725001	165.721	155.363	217.341	69.0428	179.475	69.0428	1.37671	1.9612e-05	0.00186739	BnaA03g51520D	LK032035	292717	293262	-	546	protein_coding	BnaA03g51520D protein [Source:UniProtKB/TrEMBL;Acc:A0A078FKF1]	SCP	166	151	217	71	9.43464	8.86353	12.3231	4.01105
GSBRNA2T00070493001	1.99651	2.0587	2.00336	26.2543	2.01952	26.2543	-3.62143	1.96466e-05	0.00186799	BnaC07g15850D	LK032027	680840	681211	+	372	protein_coding	BnaC07g15850D protein [Source:UniProtKB/TrEMBL;Acc:A0A078FKZ5]	-	2	2	2	27	0.166839	0.17231	0.166702	2.23879
GSBRNA2T00077009001	72.8721	132.457	77.1285	247.004	94.1525	247.004	-1.3905	1.9807e-05	0.00188053	BnaA04g20290D	LK032564	129124	130813	+	1413	protein_coding	BnaA04g20290D protein [Source:UniProtKB/TrEMBL;Acc:A0A078I0P3]	Pkinase	73	129	77	254	1.60321	2.92597	1.68967	5.54478
GSBRNA2T00023029001	41.9264	50.3935	59.0913	136.143	50.4704	136.143	-1.42944	1.99554e-05	0.00188917	BnaC06g41880D	LK033629	50	1838	-	1029	protein_coding	BnaC06g41880D protein [Source:UniProtKB/TrEMBL;Acc:A0A078J5K2]	RRM_1	42	49	59	140	1.26661	1.52617	1.77783	4.19668
GSBRNA2T00086026001	862.551	1783.79	729.183	3042.84	1125.17	3042.84	-1.43513	2.05181e-05	0.00193688	BnaC07g42210D	LK032682	96426	104143	-	4217	protein_coding	Calcium-transporting ATPase [Source:UniProtKB/TrEMBL;Acc:A0A078IA18]	Cation_ATPase_C	864	1735	728	3129	6.35799	13.1862	5.35281	22.8873
GSBRNA2T00034013001	1.99626	4.09115	1.00258	29.1717	2.36333	29.1717	-3.55984	2.07777e-05	0.00195857	BnaCnng37990D	LK034011	8386	13726	-	3115	protein_coding	Transcription elongation factor SPT5 [Source:UniProtKB/TrEMBL;Acc:A0A078J5C0]	KOW	2	4	1	30	0.0199242	0.0411552	0.00995396	0.297068
GSBRNA2T00145985001	287.52	256.139	323.515	140.033	289.058	140.033	1.04508	2.09629e-05	0.00197321	BnaC09g04040D	LK031849	375623	380157	-	926	protein_coding	-	AP2	288	249	323	144	9.65142	8.61808	10.8155	4.79672
GSBRNA2T00035422001	3.99563	0.00911959	0.00052615	30.1441	1.33509	30.1441	-4.36746	2.16134e-05	0.0020143	BnaA09g47190D	LK032192	133651	135434	+	532	protein_coding	BnaA09g47190D protein [Source:UniProtKB/TrEMBL;Acc:A0A078GPL0]	Sec1	4	0	0	31	0.233323	0	0	1.79739
GSBRNA2T00122919001	126.779	247.591	152.248	420.103	175.54	420.103	-1.25853	2.18974e-05	0.00203788	BnaA10g05100D	LK031972	607101	611435	-	1654	protein_coding	-	MatE	127	241	152	432	2.38275	4.66986	2.84946	8.0564
GSBRNA2T00102285001	119.801	133.609	93.1549	250.894	115.522	250.894	-1.11833	2.19684e-05	0.0020416	BnaC02g14500D	LK031893	573245	574646	-	1059	protein_coding	-	HLH	120	130	93	258	3.51637	3.93432	2.72296	7.51478
GSBRNA2T00117730001	70.8834	68.8852	58.096	15.5571	65.9549	15.5571	2.07483	2.24089e-05	0.00206506	BnaA09g18740D	LK031949	63086	63772	+	596	protein_coding	-	-	71	67	58	16	3.69676	3.60289	3.01742	0.828069
GSBRNA2T00142136001	89.8487	90.5166	101.16	29.1717	93.8418	29.1717	1.68133	2.31273e-05	0.00210768	BnaA03g14060D	LK031838	1437720	1439469	-	1575	protein_coding	-	WRKY	90	88	101	30	1.77326	1.79071	1.98836	0.587535
GSBRNA2T00124305001	187.685	245.642	164.269	398.709	199.199	398.709	-1.001	2.41821e-05	0.00217969	BnaA07g24260D	LK031978	77975	84575	-	4410	protein_coding	BnaA07g24260D protein [Source:UniProtKB/TrEMBL;Acc:A0A078F2M8]	TIR	188	239	164	410	1.32291	1.73693	1.15308	2.86773
GSBRNA2T00097552001	26.9485	74.7895	24.0459	177.959	41.928	177.959	-2.08127	2.43342e-05	0.00219041	BnaC04g52630D	LK032942	68624	70245	-	1427	protein_coding	BnaC04g52630D protein [Source:UniProtKB/TrEMBL;Acc:A0A078ILF3]	-	27	73	24	183	0.587151	1.63954	0.521484	3.95567
GSBRNA2T00131836001	12.974	37.8594	11.0227	107.941	20.6187	107.941	-2.38016	2.47185e-05	0.0022024	BnaC06g20690D	LK031817	513279	516835	-	2920	protein_coding	-	FAD_binding_6	13	37	11	111	0.138156	0.406108	0.116806	1.17255
GSBRNA2T00144446001	1.99705	1.0346	1.00198	23.3369	1.34454	23.3369	-3.99665	2.47256e-05	0.0022024	BnaA06g30420D	LK031845	944037	945827	+	1491	protein_coding	-	-	2	1	1	24	0.0416257	0.0214954	0.0207958	0.496508
GSBRNA2T00072392001	113.808	124.423	126.201	245.059	121.478	245.059	-1.01179	2.50203e-05	0.00221287	BnaA09g18520D	LK032489	173363	175602	+	2148	protein_coding	BnaA09g18520D protein [Source:UniProtKB/TrEMBL;Acc:A0A078HWD0]	-	114	121	126	252	1.64695	1.8054	1.81882	3.61875
GSBRNA2T00158199001	91.8453	90.5278	106.167	207.133	96.1802	207.133	-1.10566	2.53913e-05	0.00222718	BnaC07g17670D	LK031884	860763	861349	-	513	protein_coding	-	-	92	88	106	213	5.56519	5.49778	6.40682	12.8072
GSBRNA2T00010250001	51.9123	58.5889	52.0845	137.115	54.1952	137.115	-1.33735	2.59247e-05	0.00225673	BnaCnng24660D	LK033178	65500	66159	+	660	protein_coding	BnaCnng24660D protein [Source:UniProtKB/TrEMBL;Acc:A0A078IWA5]	-	52	57	52	141	2.44495	2.76792	2.44294	6.58973
GSBRNA2T00113654001	539.101	689.817	340.559	1141.67	523.159	1141.67	-1.12571	2.59273e-05	0.00225673	BnaA03g39320D	LK031932	864994	865932	-	558	protein_coding	-	HSP70	540	671	340	1174	30.031	38.5399	18.8929	64.8973
GSBRNA2T00146370001	80.8661	84.2894	67.111	177.959	77.4222	177.959	-1.1996	2.60506e-05	0.00225852	BnaA07g34770D	LK031850	438586	443144	+	2892	protein_coding	-	TIR	81	82	67	183	0.869153	0.908736	0.718341	1.95185
GSBRNA2T00054395001	4.991	5.15128	7.01042	37.9238	5.71757	37.9238	-2.70327	2.6299e-05	0.00227706	BnaC07g49850D	LK035280	2	4137	-	3483	protein_coding	BnaC07g49850D protein (Fragment) [Source:UniProtKB/TrEMBL;Acc:A0A078JJ21]	-	5	5	7	39	0.0445478	0.0460086	0.0623158	0.345385
GSBRNA2T00130715001	151.744	209.631	133.22	347.168	164.865	347.168	-1.07411	2.70517e-05	0.00232088	BnaC01g04860D	LK031789	2232743	2236623	-	2314	protein_coding	-	NB-ARC	152	204	133	357	2.0384	2.82546	1.78214	4.7588
GSBRNA2T00138758001	143.763	149.047	103.172	279.095	131.994	279.095	-1.07977	2.75262e-05	0.00234631	BnaA03g22930D	LK031832	442964	450237	+	4494	protein_coding	-	NTP_transf_2	144	145	103	287	0.99435	1.03409	0.710654	1.96989
GSBRNA2T00014378001	12.9775	18.4632	11.0197	63.208	14.1534	63.208	-2.14957	2.76467e-05	0.00235354	BnaCnng72580D	LK045518	2	892	-	519	protein_coding	BnaCnng72580D protein (Fragment) [Source:UniProtKB/TrEMBL;Acc:A0A078JUY3]	-	13	18	11	65	0.777295	1.11155	0.657172	3.86312
GSBRNA2T00130105001	146.759	133.679	111.183	266.453	130.54	266.453	-1.02872	2.77634e-05	0.00236042	BnaA03g05920D	LK031815	1808860	1812974	+	3349	protein_coding	-	-	147	130	111	274	1.36211	1.24409	1.02769	2.52364
GSBRNA2T00015015001	75.8719	71.0102	93.1452	183.794	80.0091	183.794	-1.19842	2.84811e-05	0.00239977	BnaCnng28130D	LK033373	52336	53110	-	461	protein_coding	BnaCnng28130D protein [Source:UniProtKB/TrEMBL;Acc:A0A078IZW4]	-	76	69	93	189	5.1159	4.79701	6.25512	12.646
GSBRNA2T00091424001	209.652	269.224	122.208	487.203	200.361	487.203	-1.28146	2.89997e-05	0.00242794	BnaCnng16660D	LK032784	82195	83786	+	1592	protein_coding	BnaCnng16660D protein [Source:UniProtKB/TrEMBL;Acc:A0A078IF68]	Sec63	210	262	122	501	4.09342	5.27449	2.37613	9.70705
GSBRNA2T00027091001	35.9434	32.8805	20.0368	100.162	29.6202	100.162	-1.75353	2.91172e-05	0.00242819	BnaA05g31040D	LK032162	551499	558240	+	3709	protein_coding	BnaA05g31040D protein [Source:UniProtKB/TrEMBL;Acc:A0A078GDU2]	SAC3_GANP	36	32	20	103	0.3012	0.276513	0.167196	0.85659
GSBRNA2T00112175001	46.9254	44.1801	26.0475	120.583	39.051	120.583	-1.62361	2.91248e-05	0.00242819	BnaA03g26810D	LK031800	2457315	2462683	-	1401	protein_coding	-	-	47	43	26	124	1.04104	0.983677	0.575425	2.73009
GSBRNA2T00022668001	0	0.00688225	3.0032	25.2818	1.00336	25.2818	-4.48777	2.93092e-05	0.00243837	BnaUnng04740D	LK048228	495	731	-	237	protein_coding	BnaUnng04740D protein [Source:UniProtKB/TrEMBL;Acc:A0A078K004]	-	0	0	3	26	0	0	0.392488	3.3839
GSBRNA2T00009467001	841.608	308.834	789.257	173.097	646.566	173.097	1.9004	3.0482e-05	0.00251686	BnaA09g03840D	LK032100	122464	123516	-	820	protein_coding	40S ribosomal protein S21 [Source:UniProtKB/TrEMBL;Acc:A0A078EU46]	-	843	300	788	178	31.9024	11.7255	29.7966	6.69574
GSBRNA2T00076808001	428.291	308.628	386.619	186.711	374.512	186.711	1.00394	3.06762e-05	0.00252528	BnaA01g07200D	LK032560	105286	111783	-	1710	protein_coding	BnaA01g07200D protein [Source:UniProtKB/TrEMBL;Acc:A0A078I1R1]	-	429	300	386	192	7.78522	5.62273	6.99915	3.46336
GSBRNA2T00020812001	9.97977	17.4667	20.0296	69.0428	15.8253	69.0428	-2.11677	3.13404e-05	0.00256432	BnaCnng74780D	LK047784	270	1118	-	849	protein_coding	BnaCnng74780D protein [Source:UniProtKB/TrEMBL;Acc:A0A078JW54]	-	10	17	20	71	0.365512	0.641747	0.730426	2.57955
GSBRNA2T00010950001	78.8672	131.34	36.0704	294.655	82.0925	294.655	-1.84156	3.18092e-05	0.00259074	BnaUnng04180D	LK044293	397	2797	-	1635	protein_coding	BnaUnng04180D protein (Fragment) [Source:UniProtKB/TrEMBL;Acc:A0A078JZF9]	-	79	128	36	303	1.49941	2.50908	0.682714	5.71633
GSBRNA2T00070909001	16.9764	7.2359	7.01349	57.3732	10.4086	57.3732	-2.44832	3.18829e-05	0.00259353	BnaA09g17400D	LK032031	386845	387146	+	246	protein_coding	BnaA09g17400D protein [Source:UniProtKB/TrEMBL;Acc:A0A078FJD4]	-	17	7	7	59	2.14449	0.91198	0.882301	7.39792
GSBRNA2T00144325001	131.783	117.245	108.176	241.169	119.068	241.169	-1.01745	3.32652e-05	0.00267952	BnaA06g29470D	LK031845	469983	473186	-	2309	protein_coding	-	-	132	114	108	248	1.77402	1.58235	1.45029	3.31299
GSBRNA2T00072922001	53.9134	49.3399	35.0608	127.391	46.1047	127.391	-1.46389	3.44305e-05	0.00274731	BnaA01g31580D	LK032495	268965	275404	-	2679	protein_coding	BnaA01g31580D protein [Source:UniProtKB/TrEMBL;Acc:A0A078HUH2]	-	54	48	35	131	0.625505	0.574237	0.405088	1.50831
GSBRNA2T00107794001	75.8707	98.6437	77.1259	189.629	83.8801	189.629	-1.17592	3.46161e-05	0.0027578	BnaC01g10970D	LK031910	813076	816216	-	2182	protein_coding	-	-	76	96	77	195	1.08086	1.41006	1.09418	2.75659
GSBRNA2T00080917001	2.77556e-17	2.77556e-17	2.77556e-17	14.5847	2.77556e-17	14.5847	-6.8792	3.56941e-05	0.00282038	BnaC09g50610D	LK032604	117472	120368	+	2415	protein_coding	BnaC09g50610D protein [Source:UniProtKB/TrEMBL;Acc:A0A078I4Q9]	-	0	0	0	15	0	0	0	0.191587
GSBRNA2T00091425001	181.701	251.614	50.0983	663.219	161.138	663.219	-2.03981	3.56988e-05	0.00282038	BnaCnng16670D	LK032784	83854	91969	-	3090	protein_coding	BnaCnng16670D protein [Source:UniProtKB/TrEMBL;Acc:A0A078IHQ6]	Sec63	182	245	50	682	1.82777	2.54115	0.501725	6.80799
GSBRNA2T00111452001	81.8617	74.1114	104.162	24.3093	86.7116	24.3093	1.82936	3.75618e-05	0.00291675	BnaC05g24590D	LK031925	928558	929431	-	874	protein_coding	-	-	82	72	104	25	2.91147	2.64024	3.68957	0.88231
GSBRNA2T00006658001	34.9386	65.6131	24.0458	148.785	41.5325	148.785	-1.83748	3.75827e-05	0.00291675	BnaC01g31800D	LK032094	596902	598763	+	1089	protein_coding	BnaC01g31800D protein [Source:UniProtKB/TrEMBL;Acc:A0A078FY23]	-	35	64	24	153	0.997355	1.88354	0.683341	4.33367
GSBRNA2T00070635001	90.8524	64.866	80.1281	181.849	78.6155	181.849	-1.20826	3.7824e-05	0.00292747	BnaA09g13260D	LK032028	769918	772299	+	2145	protein_coding	BnaA09g13260D protein [Source:UniProtKB/TrEMBL;Acc:A0A078FL84]	LRRNT_2	91	63	80	187	1.31651	0.941316	1.15642	2.6891
GSBRNA2T00014673001	12.9803	8.25025	9.01529	49.5934	10.0819	49.5934	-2.28405	3.78541e-05	0.00292747	BnaA06g40970D	LK033351	48682	53595	+	2109	protein_coding	BnaA06g40970D protein [Source:UniProtKB/TrEMBL;Acc:A0A078IXB7]	-	13	8	9	51	0.191283	0.121573	0.132318	0.74591
GSBRNA2T00043692001	148.755	135.746	121.198	52.5108	135.233	52.5108	1.3626	3.80836e-05	0.00294177	BnaC05g31880D	LK032244	272452	274903	+	1743	protein_coding	BnaC05g31880D protein [Source:UniProtKB/TrEMBL;Acc:A0A078GX75]	-	149	132	121	54	2.65276	2.42716	2.15249	0.955629
GSBRNA2T00098344001	143.764	129.565	106.175	258.674	126.502	258.674	-1.03129	3.97414e-05	0.00302374	BnaA09g51930D	LK032970	69053	79987	-	8346	protein_coding	BnaA09g51930D protein [Source:UniProtKB/TrEMBL;Acc:A0A078IPX5]	-	144	126	106	266	0.535419	0.483854	0.393805	0.983096
GSBRNA2T00138985001	241.604	231.298	132.223	444.415	201.708	444.415	-1.13923	3.98511e-05	0.00302859	BnaA03g20940D	LK031832	1457771	1461333	+	2326	protein_coding	-	-	242	225	132	457	3.22861	3.10024	1.75962	6.06037
GSBRNA2T00065305001	37.9401	44.1031	12.0276	132.253	31.3569	132.253	-2.07174	4.02624e-05	0.0030493	BnaA10g28850D	LK036373	7390	9216	+	1263	protein_coding	BnaA10g28850D protein (Fragment) [Source:UniProtKB/TrEMBL;Acc:A0A078JLI0]	-	38	43	12	136	0.933663	1.09116	0.294599	3.32145
GSBRNA2T00145159001	241.598	252.937	211.342	113.776	235.292	113.776	1.04728	4.07954e-05	0.00307553	BnaC08g01600D	LK031846	510443	511545	-	1008	protein_coding	-	-	242	246	211	117	7.45014	7.82162	6.49046	3.58029
GSBRNA2T00131257001	7.98721	5.16629	8.01231	40.8412	7.05527	40.8412	-2.51195	4.20835e-05	0.0031319	BnaA01g08610D	LK031816	69951	74114	-	939	protein_coding	-	-	8	5	8	42	0.264383	0.170658	0.264167	1.37967
GSBRNA2T00149343001	55.9062	65.7569	49.0818	141.978	56.9149	141.978	-1.31717	4.30213e-05	0.00318861	BnaA04g00050D	LK031857	1607081	1608608	+	1451	protein_coding	-	-	56	64	49	146	1.19765	1.41363	1.04709	3.10369
GSBRNA2T00129728001	41.9234	53.5173	83.124	168.234	59.5216	168.234	-1.49703	4.32134e-05	0.00319281	BnaA03g02730D	LK031815	423355	426567	+	1254	protein_coding	-	-	42	52	83	173	1.03935	1.32901	2.05227	4.25541
GSBRNA2T00119602001	93.8445	85.3808	90.1446	190.601	89.7899	190.601	-1.08478	4.37182e-05	0.00321495	BnaAnng00670D	LK031958	533141	534920	+	1604	protein_coding	-	-	94	83	90	196	1.81858	1.65843	1.73977	3.76916
GSBRNA2T00124438001	195.671	211.85	229.365	100.162	212.295	100.162	1.08274	4.54343e-05	0.00331979	BnaA07g25220D	LK031978	749303	750687	-	606	protein_coding	Acyl carrier protein [Source:UniProtKB/TrEMBL;Acc:A0A078F731]	PP-binding	196	206	229	103	10.0368	10.8947	11.717	5.24273
GSBRNA2T00064853001	72.8795	65.8395	69.111	157.537	69.2767	157.537	-1.18372	4.54966e-05	0.00331979	BnaC04g31220D	LK032410	216557	219979	-	2604	protein_coding	BnaC04g31220D protein [Source:UniProtKB/TrEMBL;Acc:A0A078HKN6]	Pkinase_Tyr	73	64	69	162	0.869945	0.787701	0.821603	1.91896
GSBRNA2T00139832001	94.8487	69.9611	60.1012	181.849	74.9704	181.849	-1.27685	4.55844e-05	0.00332015	BnaC08g16250D	LK031834	1754144	1755561	-	645	protein_coding	-	-	95	68	60	187	4.5706	3.37887	2.88433	8.94282
GSBRNA2T00151279001	63.8945	57.6107	60.0967	143.923	60.534	143.923	-1.24769	4.56023e-05	0.00332015	BnaA03g41460D	LK031863	1242874	1247096	+	3998	protein_coding	-	-	64	56	60	148	0.49676	0.448919	0.465331	1.14186
GSBRNA2T00095364001	36.9363	45.2175	41.066	5.83245	41.0733	5.83245	2.78918	4.58235e-05	0.00332907	BnaA10g09110D	LK032072	33687	36592	-	897	protein_coding	BnaA10g09110D protein [Source:UniProtKB/TrEMBL;Acc:A0A078FX09]	Ras	37	44	41	6	1.28003	1.57211	1.41725	0.206325
GSBRNA2T00096888001	163.729	134.777	153.245	62.2355	150.584	62.2355	1.27319	4.58258e-05	0.00332907	BnaA10g06360D	LK032917	92438	93571	+	776	protein_coding	BnaA10g06360D protein [Source:UniProtKB/TrEMBL;Acc:A0A078IHQ1]	-	164	131	153	64	6.55831	5.41043	6.11341	2.54396
GSBRNA2T00055727001	263.557	256.134	338.536	137.115	286.076	137.115	1.06042	4.63022e-05	0.00335628	BnaCnng52300D	LK035459	13378	14386	+	861	protein_coding	BnaCnng52300D protein [Source:UniProtKB/TrEMBL;Acc:A0A078JGR9]	-	264	249	338	141	9.51504	9.26869	12.1722	5.05136
GSBRNA2T00092302001	145.756	135.798	166.263	61.263	149.272	61.263	1.2832	4.68504e-05	0.00338148	BnaC06g12400D	LK032809	66003	66611	+	609	protein_coding	BnaC06g12400D protein [Source:UniProtKB/TrEMBL;Acc:A0A078IJ27]	-	146	132	166	63	7.43953	6.94671	8.45171	3.19092
GSBRNA2T00115393001	177.701	197.425	192.308	87.5196	189.145	87.5196	1.11057	4.7284e-05	0.00340869	BnaC07g21680D	LK031939	677272	678605	+	1167	protein_coding	-	-	178	192	192	90	4.73324	5.27294	5.10134	2.37884
GSBRNA2T00141319001	26.9599	16.4834	14.0255	74.8776	19.1563	74.8776	-1.95969	4.78379e-05	0.00343734	BnaC04g10060D	LK031836	1113955	1114861	+	681	protein_coding	-	-	27	16	14	77	1.23034	0.753	0.637433	3.48768
GSBRNA2T00079565001	7.98695	11.264	3.00754	46.676	7.4195	46.676	-2.63355	4.89734e-05	0.00349266	BnaA01g13280D	LK032579	211295	213765	+	1586	protein_coding	BnaA01g13280D protein [Source:UniProtKB/TrEMBL;Acc:A0A078HZS1]	Aminotran_1_2	8	11	3	48	0.15653	0.222286	0.0586505	0.933535
GSBRNA2T00129360001	247.585	207.853	320.505	111.831	258.648	111.831	1.2089	4.92534e-05	0.00350465	BnaA09g32640D	LK031814	909533	911188	+	922	protein_coding	-	RRM_1	248	202	320	115	8.347	7.02171	10.7615	3.84733
GSBRNA2T00072916001	94.8449	70.0094	89.1417	188.656	84.6653	188.656	-1.15444	5.02005e-05	0.00356307	BnaA01g31640D	LK032495	243382	247107	+	2877	protein_coding	BnaA01g31640D protein [Source:UniProtKB/TrEMBL;Acc:A0A078HRV3]	-	95	68	89	194	1.02469	0.757515	0.959189	2.07996
GSBRNA2T00122772001	149.754	123.439	120.195	50.5659	131.13	50.5659	1.3726	5.28375e-05	0.00370539	BnaC02g13470D	LK031971	823381	823827	-	447	protein_coding	-	DTW	150	120	120	52	10.4134	8.60391	8.32391	3.5883
GSBRNA2T00056351001	160.733	182.94	114.191	317.994	152.621	317.994	-1.05867	5.28827e-05	0.00370539	BnaA01g14150D	LK032332	273759	275601	+	1589	protein_coding	BnaA01g14150D protein [Source:UniProtKB/TrEMBL;Acc:A0A078H9I1]	-	161	178	114	327	3.14421	3.5902	2.22451	6.3477
GSBRNA2T00084764001	126.791	129.521	94.1566	244.087	116.823	244.087	-1.06245	5.29181e-05	0.00370539	BnaA02g22140D	LK032048	3798	9104	-	3762	protein_coding	BnaA02g22140D protein [Source:UniProtKB/TrEMBL;Acc:A0A078FPS5]	-	127	126	94	251	1.0476	1.07343	0.774752	2.05801
GSBRNA2T00061060001	125.797	136.593	40.0786	339.388	100.823	339.388	-1.7496	5.54415e-05	0.00381843	BnaC03g60070D	LK032017	416078	420152	-	3031	protein_coding	BnaC03g60070D protein [Source:UniProtKB/TrEMBL;Acc:A0A078FFT6]	-	126	133	40	349	1.29001	1.40633	0.409193	3.55167
GSBRNA2T00102807001	130.781	117.298	149.236	51.5384	132.438	51.5384	1.35955	5.67958e-05	0.00387574	BnaA08g21500D	LK031895	225769	227124	-	776	protein_coding	-	-	131	114	149	53	5.23865	4.70831	5.95358	2.10672
GSBRNA2T00138957001	178.698	199.514	226.359	92.3819	201.523	92.3819	1.12416	5.84334e-05	0.00396925	BnaA03g21160D	LK031832	1301347	1303609	-	1118	protein_coding	-	-	179	194	226	95	4.96845	5.56138	6.26788	2.62105
GSBRNA2T00088707001	108.814	115.229	157.245	43.7586	127.096	43.7586	1.53557	5.9012e-05	0.00400419	BnaA09g23070D	LK032751	43816	47125	+	1891	protein_coding	BnaA09g23070D protein [Source:UniProtKB/TrEMBL;Acc:A0A078IDQ3]	DnaJ	109	112	157	45	1.78873	1.89823	2.57432	0.73403
GSBRNA2T00059427001	204.655	241.625	227.364	108.914	224.548	108.914	1.0428	5.90894e-05	0.00400419	BnaA07g01020D	LK032363	126646	128460	+	407	protein_coding	40S ribosomal protein S30 [Source:UniProtKB/TrEMBL;Acc:A0A078HBV2]	-	205	235	227	112	15.6304	18.5053	17.2936	8.48821
GSBRNA2T00059990001	30.9475	49.2069	17.0342	119.611	32.3962	119.611	-1.88016	5.913e-05	0.00400419	BnaA08g19050D	LK032367	369692	373104	-	2696	protein_coding	RING-type E3 ubiquitin transferase [Source:UniProtKB/TrEMBL;Acc:A0A078HH06]	U-box	31	48	17	123	0.356822	0.570616	0.195516	1.40727
GSBRNA2T00073070001	0	1.02127	0.000134073	16.5296	0.340469	16.5296	-5.17162	5.93735e-05	0.00400794	BnaA08g20690D	LK032498	131848	134358	+	1755	protein_coding	Auxin efflux carrier component [Source:UniProtKB/TrEMBL;Acc:A0A078HUE5]	-	0	1	0	17	0	0.0182619	0	0.298789
[truncated: 711 more rows]

## Sheet: Table S3 GRP7vsInput_smallRNAs
sRNA	GRP7_readcount	Input_readcount	log2FoldChange	pval	padj	significant
novel_1	2816.68	2537.17	0.066939	0.92717	0.99794	FALSE
[truncated: 165 more rows]

## Sheet: Table S4 RNA sequences for MST
Name	Gene number	sequence 5'-3'
[truncated: 23 more rows]
